# Supplementary material for: Liver transplantation for NASH-related hepatocellular carcinoma versus non-NASH etiologies of hepatocellular carcinoma: A systematic review and meta-analysis
Source: PLoS One. 2025 Mar 19;20(3):e0317730. doi: 10.1371/journal.pone.0317730 (PMC11922278; doi:10.1371/journal.pone.0317730)
Supplement: S2 Table — (XLSX) [file pone.0317730.s002.xlsx]

## Sheet: Sheet1
PMID	Author	Data extraction		Name of data extractors	Date of data extraction
35865863	Lamm R et al	HR of overall survival (HR:0.87; 95% CI:0.71-1.07)	HR of recurrence-free survival (HR:0.61; 95% CI:0.42-0.89)	GetData	Chen and Yang extracted the primary data on 2024-11-14
30427105	Zarrinpar A et al	HR of overall survival (HR:1.03; 95% CI:0.50-2.10)	HR of recurrence-free survival (HR:1.03; 95% CI:0.55-1.94)	GetData	Chen and Yang extracted the primary data on 2024-11-14
29319620	Sadler EM et al	Meta-analysis was not conducted
34544629	Holzner ML et al	Meta-analysis was not conducted
36828740	Rajendran L et al	Meta-analysis was not conducted
33931011	Zhou J et al	Meta-analysis was not conducted
33323764	Cullaro G	Meta-analysis was not conducted
