# Supplementary material for: Liver transplantation for NASH-related hepatocellular carcinoma versus non-NASH etiologies of hepatocellular carcinoma: A systematic review and meta-analysis
Source: PLoS One. 2025 Mar 19;20(3):e0317730. doi: 10.1371/journal.pone.0317730 (PMC11922278; doi:10.1371/journal.pone.0317730)
Supplement: S3 Table — (XLSX) [file pone.0317730.s003.xlsx]

## Sheet: Pubmed
PMID	Title	Authors	Citation	Publication Year	DOI	Reason(s) for exclusion
36084663	Hepatocellular carcinoma	Vogel A, Meyer T, Sapisochin G, Salem R, Saborowski A.	Lancet. 2022 Oct 15;400(10360):1345-1362. doi: 10.1016/S0140-6736(22)01200-4. Epub 2022 Sep 6.	2022	10.1016/S0140-6736(22)01200-4	Review
25920090	NAFLD: a multisystem disease	Byrne CD, Targher G.	J Hepatol. 2015 Apr;62(1 Suppl):S47-64. doi: 10.1016/j.jhep.2014.12.012.	2015	10.1016/j.jhep.2014.12.012	Review
35053205	Understanding the Role of the Gut Microbiome and Microbial Metabolites in Non-Alcoholic Fatty Liver Disease: Current Evidence and Perspectives	Vallianou N, Christodoulatos GS, Karampela I, Tsilingiris D, Magkos F, Stratigou T, Kounatidis D, Dalamaga M.	Biomolecules. 2021 Dec 31;12(1):56. doi: 10.3390/biom12010056.	2021	10.3390/biom12010056	Review
30266282	Burden of liver diseases in the world	Asrani SK, Devarbhavi H, Eaton J, Kamath PS.	J Hepatol. 2019 Jan;70(1):151-171. doi: 10.1016/j.jhep.2018.09.014. Epub 2018 Sep 26.	2019	10.1016/j.jhep.2018.09.014	Review
30414863	Non-alcoholic fatty liver disease - A global public health perspective	Younossi ZM.	J Hepatol. 2019 Mar;70(3):531-544. doi: 10.1016/j.jhep.2018.10.033. Epub 2018 Nov 9.	2019	10.1016/j.jhep.2018.10.033	Review
27158749	Hepatocellular carcinoma	Llovet JM, Zucman-Rossi J, Pikarsky E, Sangro B, Schwartz M, Sherman M, Gores G.	Nat Rev Dis Primers. 2016 Apr 14;2:16018. doi: 10.1038/nrdp.2016.18.	2016	10.1038/nrdp.2016.18	Review
37084928	Liver Transplantation 2023: Status Report, Current and Future Challenges	Terrault NA, Francoz C, Berenguer M, Charlton M, Heimbach J.	Clin Gastroenterol Hepatol. 2023 Jul;21(8):2150-2166. doi: 10.1016/j.cgh.2023.04.005. Epub 2023 Apr 20.	2023	10.1016/j.cgh.2023.04.005	Review
29085205	Treatment options for alcoholic and non-alcoholic fatty liver disease: A review	Singh S, Osna NA, Kharbanda KK.	World J Gastroenterol. 2017 Sep 28;23(36):6549-6570. doi: 10.3748/wjg.v23.i36.6549.	2017	10.3748/wjg.v23.i36.6549	Review
36551958	Pathogenesis and Current Treatment Strategies of Hepatocellular Carcinoma	Tümen D, Heumann P, Gülow K, Demirci CN, Cosma LS, Müller M, Kandulski A.	Biomedicines. 2022 Dec 9;10(12):3202. doi: 10.3390/biomedicines10123202.	2022	10.3390/biomedicines10123202	Review
34131333	Emerging therapeutic approaches for the treatment of NAFLD and type 2 diabetes mellitus	Ferguson D, Finck BN.	Nat Rev Endocrinol. 2021 Aug;17(8):484-495. doi: 10.1038/s41574-021-00507-z. Epub 2021 Jun 15.	2021	10.1038/s41574-021-00507-z	Review
26057287	Nonalcoholic fatty liver disease: a systematic review	Rinella ME.	JAMA. 2015 Jun 9;313(22):2263-73. doi: 10.1001/jama.2015.5370.	2015	10.1001/jama.2015.5370	Review
35750137	Immune mechanisms linking metabolic injury to inflammation and fibrosis in fatty liver disease - novel insights into cellular communication circuits	Peiseler M, Schwabe R, Hampe J, Kubes P, Heikenwälder M, Tacke F.	J Hepatol. 2022 Oct;77(4):1136-1160. doi: 10.1016/j.jhep.2022.06.012. Epub 2022 Jun 22.	2022	10.1016/j.jhep.2022.06.012	Review
35814522	Overview of Complications in Cirrhosis	Premkumar M, Anand AC.	J Clin Exp Hepatol. 2022 Jul-Aug;12(4):1150-1174. doi: 10.1016/j.jceh.2022.04.021. Epub 2022 May 14.	2022	10.1016/j.jceh.2022.04.021	Review
29122391	Genetics and epigenetics of NAFLD and NASH: Clinical impact	Eslam M, Valenti L, Romeo S.	J Hepatol. 2018 Feb;68(2):268-279. doi: 10.1016/j.jhep.2017.09.003. Epub 2017 Nov 6.	2018	10.1016/j.jhep.2017.09.003	Review
30658519	Gut-Liver Axis, Gut Microbiota, and Its Modulation in the Management of Liver Diseases: A Review of the Literature	Milosevic I, Vujovic A, Barac A, Djelic M, Korac M, Radovanovic Spurnic A, Gmizic I, Stevanovic O, Djordjevic V, Lekic N, Russo E, Amedei A.	Int J Mol Sci. 2019 Jan 17;20(2):395. doi: 10.3390/ijms20020395.	2019	10.3390/ijms20020395	Review
34381984	The role of cGAS-STING signalling in liver diseases	Chen R, Du J, Zhu H, Ling Q.	JHEP Rep. 2021 Jun 24;3(5):100324. doi: 10.1016/j.jhepr.2021.100324. eCollection 2021 Oct.	2021	10.1016/j.jhepr.2021.100324	Review
34555422	NAFLD-driven HCC: Safety and efficacy of current and emerging treatment options	Foerster F, Gairing SJ, Müller L, Galle PR.	J Hepatol. 2022 Feb;76(2):446-457. doi: 10.1016/j.jhep.2021.09.007. Epub 2021 Sep 20.	2022	10.1016/j.jhep.2021.09.007	Review
33965578	Incidence of Hepatocellular Carcinoma in Patients With Nonalcoholic Fatty Liver Disease: A Systematic Review, Meta-analysis, and Meta-regression	Orci LA, Sanduzzi-Zamparelli M, Caballol B, Sapena V, Colucci N, Torres F, Bruix J, Reig M, Toso C.	Clin Gastroenterol Hepatol. 2022 Feb;20(2):283-292.e10. doi: 10.1016/j.cgh.2021.05.002. Epub 2021 May 28.	2022	10.1016/j.cgh.2021.05.002	Review
28802062	Modeling the epidemic of nonalcoholic fatty liver disease demonstrates an exponential increase in burden of disease	Estes C, Razavi H, Loomba R, Younossi Z, Sanyal AJ.	Hepatology. 2018 Jan;67(1):123-133. doi: 10.1002/hep.29466. Epub 2017 Dec 1.	2018	10.1002/hep.29466	Review
32047496	Macrophage Phenotype and Function in Liver Disorder	Dou L, Shi X, He X, Gao Y.	Front Immunol. 2020 Jan 28;10:3112. doi: 10.3389/fimmu.2019.03112. eCollection 2019.	2020	10.3389/fimmu.2019.03112	Review
36425787	Gut dysbiosis in nonalcoholic fatty liver disease: pathogenesis, diagnosis, and therapeutic implications	Fang J, Yu CH, Li XJ, Yao JM, Fang ZY, Yoon SH, Yu WY.	Front Cell Infect Microbiol. 2022 Nov 8;12:997018. doi: 10.3389/fcimb.2022.997018. eCollection 2022.	2022	10.3389/fcimb.2022.997018	Review
37537332	Hepatocellular carcinoma surveillance - utilization, barriers and the impact of changing aetiology	Huang DQ, Singal AG, Kanwal F, Lampertico P, Buti M, Sirlin CB, Nguyen MH, Loomba R.	Nat Rev Gastroenterol Hepatol. 2023 Dec;20(12):797-809. doi: 10.1038/s41575-023-00818-8. Epub 2023 Aug 3.	2023	10.1038/s41575-023-00818-8	Review
32006558	Complications, morbidity and mortality of nonalcoholic fatty liver disease	Mantovani A, Scorletti E, Mosca A, Alisi A, Byrne CD, Targher G.	Metabolism. 2020 Oct;111S:154170. doi: 10.1016/j.metabol.2020.154170. Epub 2020 Jan 30.	2020	10.1016/j.metabol.2020.154170	Review
36063967	Alcohol consumption and metabolic syndrome: Clinical and epidemiological impact on liver disease	Åberg F, Byrne CD, Pirola CJ, Männistö V, Sookoian S.	J Hepatol. 2023 Jan;78(1):191-206. doi: 10.1016/j.jhep.2022.08.030. Epub 2022 Sep 5.	2023	10.1016/j.jhep.2022.08.030	Review
37057877	Intermittent fasting-the future treatment in NASH patients?	Minciuna I, Gallage S, Heikenwalder M, Zelber-Sagi S, Dufour JF.	Hepatology. 2023 Oct 1;78(4):1290-1305. doi: 10.1097/HEP.0000000000000330. Epub 2023 Apr 17.	2023	10.1097/HEP.0000000000000330	Review
29307986	Clinical epidemiology and disease burden of nonalcoholic fatty liver disease	Perumpail BJ, Khan MA, Yoo ER, Cholankeril G, Kim D, Ahmed A.	World J Gastroenterol. 2017 Dec 21;23(47):8263-8276. doi: 10.3748/wjg.v23.i47.8263.	2017	10.3748/wjg.v23.i47.8263	Review
36304509	Hepatocellular Carcinoma in Non-alcoholic Fatty Liver Disease: Current Progresses and Challenges	Teng YX, Xie S, Guo PP, Deng ZJ, Zhang ZY, Gao W, Zhang WG, Zhong JH.	J Clin Transl Hepatol. 2022 Oct 28;10(5):955-964. doi: 10.14218/JCTH.2021.00586. Epub 2022 May 18.	2022	10.14218/JCTH.2021.00586	Review
32017891	Nonalcoholic Fatty Liver Disease: What Does the Primary Care Physician Need to Know?	Budd J, Cusi K.	Am J Med. 2020 May;133(5):536-543. doi: 10.1016/j.amjmed.2020.01.007. Epub 2020 Feb 1.	2020	10.1016/j.amjmed.2020.01.007	Review
37664266	Non-alcoholic Steatohepatitis in Asians: Current Perspectives and Future Directions	Choudhuri G, Shah S, Kulkarni A, Jagtap N, Gaonkar P, Desai A, Adhav C.	Cureus. 2023 Aug 2;15(8):e42852. doi: 10.7759/cureus.42852. eCollection 2023 Aug.	2023	10.7759/cureus.42852	Review
32340286	Nutrition and Genetics in NAFLD: The Perfect Binomium	Meroni M, Longo M, Rustichelli A, Dongiovanni P.	Int J Mol Sci. 2020 Apr 23;21(8):2986. doi: 10.3390/ijms21082986.	2020	10.3390/ijms21082986	Review
35710982	Metabolic (dysfunction)-associated fatty liver disease in individuals of normal weight	Eslam M, El-Serag HB, Francque S, Sarin SK, Wei L, Bugianesi E, George J.	Nat Rev Gastroenterol Hepatol. 2022 Oct;19(10):638-651. doi: 10.1038/s41575-022-00635-5. Epub 2022 Jun 16.	2022	10.1038/s41575-022-00635-5	Review
35110952	Non-alcoholic fatty liver disease and hepatocellular carcinoma: Clinical challenges of an intriguing link	Chrysavgis L, Giannakodimos I, Diamantopoulou P, Cholongitas E.	World J Gastroenterol. 2022 Jan 21;28(3):310-331. doi: 10.3748/wjg.v28.i3.310.	2022	10.3748/wjg.v28.i3.310	Review
37771547	Non-alcoholic fatty liver disease in women - Current knowledge and emerging concepts	Eng PC, Forlano R, Tan T, Manousou P, Dhillo WS, Izzi-Engbeaya C.	JHEP Rep. 2023 Jun 29;5(10):100835. doi: 10.1016/j.jhepr.2023.100835. eCollection 2023 Oct.	2023	10.1016/j.jhepr.2023.100835	Review
30300287	Nonalcoholic Fatty Liver Disease: Basic Pathogenetic Mechanisms in the Progression From NAFLD to NASH	Pierantonelli I, Svegliati-Baroni G.	Transplantation. 2019 Jan;103(1):e1-e13. doi: 10.1097/TP.0000000000002480.	2019	10.1097/TP.0000000000002480	Review
28469809	Hepatocellular carcinoma in non-alcoholic steatohepatitis: Current knowledge and implications for management	Cholankeril G, Patel R, Khurana S, Satapathy SK.	World J Hepatol. 2017 Apr 18;9(11):533-543. doi: 10.4254/wjh.v9.i11.533.	2017	10.4254/wjh.v9.i11.533	Review
29291167	Epidemic of non-alcoholic fatty liver disease and hepatocellular carcinoma	Said A, Ghufran A.	World J Clin Oncol. 2017 Dec 10;8(6):429-436. doi: 10.5306/wjco.v8.i6.429.	2017	10.5306/wjco.v8.i6.429	Review
33425804	Nonalcoholic Fatty Liver Disease and Type 2 Diabetes Mellitus: A Bidirectional Relationship	Muzica CM, Sfarti C, Trifan A, Zenovia S, Cuciureanu T, Nastasa R, Huiban L, Cojocariu C, Singeap AM, Girleanu I, Chiriac S, Stanciu C.	Can J Gastroenterol Hepatol. 2020 Dec 28;2020:6638306. doi: 10.1155/2020/6638306. eCollection 2020.	2020	10.1155/2020/6638306	Review
35855331	Non-alcoholic Fatty Liver Disease and Liver Fibrosis during Aging	Li Y, Adeniji NT, Fan W, Kunimoto K, Török NJ.	Aging Dis. 2022 Jul 11;13(4):1239-1251. doi: 10.14336/AD.2022.0318. eCollection 2022 Jul 11.	2022	10.14336/AD.2022.0318	Review
30918425	Noninvasive evaluation of nonalcoholic fatty liver disease: Current evidence and practice	Zhou JH, Cai JJ, She ZG, Li HL.	World J Gastroenterol. 2019 Mar 21;25(11):1307-1326. doi: 10.3748/wjg.v25.i11.1307.	2019	10.3748/wjg.v25.i11.1307	Review
38463579	Non-alcoholic fatty liver disease: pathogenesis and models	Zhong H, Dong J, Zhu L, Mao J, Dong J, Zhao Y, Zou Y, Guo M, Ding G.	Am J Transl Res. 2024 Feb 15;16(2):387-399. doi: 10.62347/KMSA5983. eCollection 2024.	2024	10.62347/KMSA5983	Review
36577425	Liver transplantation for non-alcoholic fatty liver disease: indications and post-transplant management	Battistella S, D'Arcangelo F, Grasso M, Zanetto A, Gambato M, Germani G, Senzolo M, Russo FP, Burra P.	Clin Mol Hepatol. 2023 Feb;29(Suppl):S286-S301. doi: 10.3350/cmh.2022.0392. Epub 2022 Dec 28.	2023	10.3350/cmh.2022.0392	Review
28365930	Hepatocellular carcinoma development in non-alcoholic fatty liver disease and non-alcoholic steatohepatitis. Is it going to be the "Plague" of the 21st century? A literature review focusing on pathogenesis, prevention and treatment	Argyrou C, Moris D, Vernadakis S.	J BUON. 2017 Jan-Feb;22(1):6-20.	2017	/	Review
35892057	Evaluation of liver transplant candidates with non-alcoholic steatohepatitis	Esteban JPG, Asgharpour A.	Transl Gastroenterol Hepatol. 2022 Jul 25;7:24. doi: 10.21037/tgh.2020.03.04. eCollection 2022.	2022	10.21037/tgh.2020.03.04	Review
31954491	Advances in resection and transplantation for hepatocellular carcinoma	Vibert E, Schwartz M, Olthoff KM.	J Hepatol. 2020 Feb;72(2):262-276. doi: 10.1016/j.jhep.2019.11.017.	2020	10.1016/j.jhep.2019.11.017	Review
26241028	Glucocorticoids and non-alcoholic fatty liver disease	Woods CP, Hazlehurst JM, Tomlinson JW.	J Steroid Biochem Mol Biol. 2015 Nov;154:94-103. doi: 10.1016/j.jsbmb.2015.07.020. Epub 2015 Aug 1.	2015	10.1016/j.jsbmb.2015.07.020	Review
37756016	Overview and prospect of NAFLD: Significant roles of nutrients and dietary patterns in its progression or prevention	Mao T, Sun Y, Xu X, He K.	Hepatol Commun. 2023 Sep 27;7(10):e0234. doi: 10.1097/HC9.0000000000000234. eCollection 2023 Oct 1.	2023	10.1097/HC9.0000000000000234	Review
32995320	Liver transplantation and aging	Mikulic D, Mrzljak A.	World J Transplant. 2020 Sep 18;10(9):256-266. doi: 10.5500/wjt.v10.i9.256.	2020	10.5500/wjt.v10.i9.256	Review
30791782	Trends in hepatocellular carcinoma due to non-alcoholic fatty liver disease	Bertot LC, Adams LA.	Expert Rev Gastroenterol Hepatol. 2019 Feb;13(2):179-187. doi: 10.1080/17474124.2019.1549989. Epub 2018 Dec 29.	2019	10.1080/17474124.2019.1549989	Review
36158907	Gut microbiota contribution to hepatocellular carcinoma manifestation in non-alcoholic steatohepatitis	Liakina V, Strainiene S, Stundiene I, Maksimaityte V, Kazenaite E.	World J Hepatol. 2022 Jul 27;14(7):1277-1290. doi: 10.4254/wjh.v14.i7.1277.	2022	10.4254/wjh.v14.i7.1277	Review
36187880	Growing challenge of post-liver transplantation non-alcoholic fatty liver disease	Kalogirou MS, Giouleme O.	World J Transplant. 2022 Sep 18;12(9):281-287. doi: 10.5500/wjt.v12.i9.281.	2022	10.5500/wjt.v12.i9.281	Review
31312990	Liver Transplantation for Nonalcoholic Steatohepatitis: Pathophysiology of Recurrence and Clinical Challenges	Samji NS, Verma R, Keri KC, Singal AK, Ahmed A, Rinella M, Bernstein D, Abdelmalek MF, Satapathy SK.	Dig Dis Sci. 2019 Dec;64(12):3413-3430. doi: 10.1007/s10620-019-05716-1. Epub 2019 Jul 16.	2019	10.1007/s10620-019-05716-1	Review
32274348	Non-alcoholic Fatty Liver Disease: Growing Burden, Adverse Outcomes and Associations	Kumar R, Priyadarshi RN, Anand U.	J Clin Transl Hepatol. 2020 Mar 28;8(1):76-86. doi: 10.14218/JCTH.2019.00051. Epub 2019 Dec 28.	2020	10.14218/JCTH.2019.00051	Review
34239263	Non-cirrhotic hepatocellular carcinoma in chronic viral hepatitis: Current insights and advancements	Perisetti A, Goyal H, Yendala R, Thandassery RB, Giorgakis E.	World J Gastroenterol. 2021 Jun 28;27(24):3466-3482. doi: 10.3748/wjg.v27.i24.3466.	2021	10.3748/wjg.v27.i24.3466	Review
33575290	Hepatocellular carcinoma in non-alcoholic fatty liver disease-a review of an emerging challenge facing clinicians	Geh D, Manas DM, Reeves HL.	Hepatobiliary Surg Nutr. 2021 Jan;10(1):59-75. doi: 10.21037/hbsn.2019.08.08.	2021	10.21037/hbsn.2019.08.08	Review
28386626	[Hepatocellular carcinoma]	Czauderna C, Marquardt JU, Galle PR, Wörns MA.	Internist (Berl). 2017 May;58(5):469-479. doi: 10.1007/s00108-017-0226-z.	2017	10.1007/s00108-017-0226-z	Review
28276821	Current and future treatment options in non-alcoholic steatohepatitis (NASH)	Lazaridis N, Tsochatzis E.	Expert Rev Gastroenterol Hepatol. 2017 Apr;11(4):357-369. doi: 10.1080/17474124.2017.1293523. Epub 2017 Feb 16.	2017	10.1080/17474124.2017.1293523	Review
28404072	Distinctive features of hepatocellular carcinoma in non-alcoholic fatty liver disease	Degasperi E, Colombo M.	Lancet Gastroenterol Hepatol. 2016 Oct;1(2):156-164. doi: 10.1016/S2468-1253(16)30018-8. Epub 2016 Sep 8.	2016	10.1016/S2468-1253(16)30018-8	Review
38070521	Implementation of a liver health check in people with type 2 diabetes	Abeysekera KWM, Valenti L, Younossi Z, Dillon JF, Allen AM, Nourredin M, Rinella ME, Tacke F, Francque S, Ginès P, Thiele M, Newsome PN, Guha IN, Eslam M, Schattenberg JM, Alqahtani SA, Arrese M, Berzigotti A, Holleboom AG, Caussy C, Cusi K, Roden M, Hagström H, Wong VW, Mallet V, Castera L, Lazarus JV, Tsochatzis EA.	Lancet Gastroenterol Hepatol. 2024 Jan;9(1):83-91. doi: 10.1016/S2468-1253(23)00270-4.	2024	10.1016/S2468-1253(23)00270-4	Review
34670284	[Hepatocellular Carcinoma]	Schultheiß M, Bengsch B, Thimme R.	Dtsch Med Wochenschr. 2021 Oct;146(21):1411-1420. doi: 10.1055/a-1226-3047. Epub 2021 Oct 20.	2021	10.1055/a-1226-3047	Review
32825440	Microbiota-Associated Therapy for Non-Alcoholic Steatohepatitis-Induced Liver Cancer: A Review	Chen YH, Wu WK, Wu MS.	Int J Mol Sci. 2020 Aug 20;21(17):5999. doi: 10.3390/ijms21175999.	2020	10.3390/ijms21175999	Review
27049380	Non-Alcoholic Fatty Liver Disease and Metabolic Syndrome after Liver Transplant	Gitto S, Villa E.	Int J Mol Sci. 2016 Apr 2;17(4):490. doi: 10.3390/ijms17040490.	2016	10.3390/ijms17040490	Review
26341826	Hepatocellular carcinoma and lifestyles	Saran U, Humar B, Kolly P, Dufour JF.	J Hepatol. 2016 Jan;64(1):203-14. doi: 10.1016/j.jhep.2015.08.028. Epub 2015 Sep 1.	2016	10.1016/j.jhep.2015.08.028	Review
36643372	Current status of liver transplantation for non-B non-C liver cirrhosis and hepatocellular carcinoma	Nishio T, Ito T, Hata K, Taura K, Hatano E.	Ann Gastroenterol Surg. 2022 Aug 23;7(1):42-52. doi: 10.1002/ags3.12612. eCollection 2023 Jan.	2022	10.1002/ags3.12612	Review
34294580	Distinctive features of hepatocellular carcinoma in non-alcoholic fatty liver disease	Valenti L, Pedica F, Colombo M.	Dig Liver Dis. 2022 Feb;54(2):154-163. doi: 10.1016/j.dld.2021.06.023. Epub 2021 Jul 20.	2022	10.1016/j.dld.2021.06.023	Review
33905196	Non-Alcoholic Fatty Liver Disease Progression to Non-Alcoholic Steatohepatitis-Related Primary Liver Cancer	Udoh UA, Sanabria JD, Rajan PK, Banerjee M, Schade M, Sanabria JA, Smith G, Udoh G, Sodhi K, Pierre S, Shapiro JI, Sanabria JR.	In: Sergi CM, editor. Liver Cancer [Internet]. Brisbane (AU): Exon Publications; 2021 Apr 6. Chapter 3.	2021	10.36255/exonpublications.livercancer.2021.ch3	Review
29249127	Liver transplantation for non-alcoholic fatty liver disease	Germani G, Becchetti C.	Minerva Gastroenterol Dietol. 2018 Jun;64(2):138-146. doi: 10.23736/S1121-421X.17.02467-9. Epub 2017 Dec 15.	2018	10.23736/S1121-421X.17.02467-9	Review
32531295	Changing trends of liver transplantation and mortality from non-alcoholic fatty liver disease	Majumdar A, Tsochatzis EA.	Metabolism. 2020 Oct;111S:154291. doi: 10.1016/j.metabol.2020.154291. Epub 2020 Jun 10.	2020	10.1016/j.metabol.2020.154291	Review
26713425	Metabolic syndrome and non-alcoholic fatty liver disease after liver or kidney transplantation	Mikolasevic I, Orlic L, Hrstic I, Milic S.	Hepatol Res. 2016 Aug;46(9):841-52. doi: 10.1111/hepr.12642. Epub 2016 Feb 4.	2016	10.1111/hepr.12642	Review
33307021	AGA Clinical Practice Update on Lifestyle Modification Using Diet and Exercise to Achieve Weight Loss in the Management of Nonalcoholic Fatty Liver Disease: Expert Review	Younossi ZM, Corey KE, Lim JK.	Gastroenterology. 2021 Feb;160(3):912-918. doi: 10.1053/j.gastro.2020.11.051. Epub 2020 Dec 9.	2021	10.1053/j.gastro.2020.11.051	Review
32892401	Macrophages and scavenger receptors in obesity-associated non-alcoholic liver fatty disease (NAFLD)	Kragh Petersen S, Bilkei-Gorzo O, Govaere O, Härtlova A.	Scand J Immunol. 2020 Nov;92(5):e12971. doi: 10.1111/sji.12971. Epub 2020 Sep 21.	2020	10.1111/sji.12971	Review
36769165	Advances in the Diagnosis and Treatment of Non-Alcoholic Fatty Liver Disease	Yin X, Guo X, Liu Z, Wang J.	Int J Mol Sci. 2023 Feb 2;24(3):2844. doi: 10.3390/ijms24032844.	2023	10.3390/ijms24032844	Review
24868320	Obesity and non-alcoholic fatty liver disease: Disparate associations among Asian populations	Wong RJ, Ahmed A.	World J Hepatol. 2014 May 27;6(5):263-73. doi: 10.4254/wjh.v6.i5.263.	2014	10.4254/wjh.v6.i5.263	Review
29956203	Epidemiology and Etiologic Associations of Non-alcoholic Fatty Liver Disease and Associated HCC	Liu K, McCaughan GW.	Adv Exp Med Biol. 2018;1061:3-18. doi: 10.1007/978-981-10-8684-7_2.	2018	10.1007/978-981-10-8684-7_2	Review
28052626	Therapies in non-alcoholic steatohepatitis (NASH)	Oseini AM, Sanyal AJ.	Liver Int. 2017 Jan;37 Suppl 1(Suppl 1):97-103. doi: 10.1111/liv.13302.	2017	10.1111/liv.13302	Review
32746645	Clinical heterogeneity in patients with non-alcoholic fatty liver disease-associated hepatocellular carcinoma	Anastasopoulos NT, Lianos GD, Tatsi V, Karampa A, Goussia A, Glantzounis GK.	Expert Rev Gastroenterol Hepatol. 2020 Nov;14(11):1025-1033. doi: 10.1080/17474124.2020.1802244. Epub 2020 Sep 1.	2020	10.1080/17474124.2020.1802244	Review
27314342	A Guide to Non-Alcoholic Fatty Liver Disease in Childhood and Adolescence	Temple JL, Cordero P, Li J, Nguyen V, Oben JA.	Int J Mol Sci. 2016 Jun 15;17(6):947. doi: 10.3390/ijms17060947.	2016	10.3390/ijms17060947	Review
38512763	Breaking the barriers: the role of gut homeostasis in Metabolic-Associated Steatotic Liver Disease (MASLD)	Benedé-Ubieto R, Cubero FJ, Nevzorova YA.	Gut Microbes. 2024 Jan-Dec;16(1):2331460. doi: 10.1080/19490976.2024.2331460. Epub 2024 Mar 21.	2024	10.1080/19490976.2024.2331460	Review
28112071	Early life programming and the risk of non-alcoholic fatty liver disease	Lynch C, Chan CS, Drake AJ.	J Dev Orig Health Dis. 2017 Jun;8(3):263-272. doi: 10.1017/S2040174416000805. Epub 2017 Jan 23.	2017	10.1017/S2040174416000805	Review
26233836	Economic and Quality-of-Life Implications of Non-Alcoholic Fatty Liver Disease	Younossi ZM, Henry L.	Pharmacoeconomics. 2015 Dec;33(12):1245-53. doi: 10.1007/s40273-015-0316-5.	2015	10.1007/s40273-015-0316-5	Review
35892056	Bariatric surgery, obesity and liver transplantation	Ahmed Z, Khan MA, Vazquez-Montesino LM, Ahmed A.	Transl Gastroenterol Hepatol. 2022 Jul 25;7:25. doi: 10.21037/tgh-2020-14. eCollection 2022.	2022	10.21037/tgh-2020-14	Review
35646285	Gut microbiome in non-alcoholic fatty liver disease associated hepatocellular carcinoma: Current knowledge and potential for therapeutics	Said I, Ahad H, Said A.	World J Gastrointest Oncol. 2022 May 15;14(5):947-958. doi: 10.4251/wjgo.v14.i5.947.	2022	10.4251/wjgo.v14.i5.947	Review
31543467	Obesity and liver cancer	Saitta C, Pollicino T, Raimondo G.	Ann Hepatol. 2019 Nov-Dec;18(6):810-815. doi: 10.1016/j.aohep.2019.07.004. Epub 2019 Aug 20.	2019	10.1016/j.aohep.2019.07.004	Review
37542503	AGA Clinical Practice Update on the Role of Noninvasive Biomarkers in the Evaluation and Management of Nonalcoholic Fatty Liver Disease: Expert Review	Wattacheril JJ, Abdelmalek MF, Lim JK, Sanyal AJ.	Gastroenterology. 2023 Oct;165(4):1080-1088. doi: 10.1053/j.gastro.2023.06.013. Epub 2023 Aug 4.	2023	10.1053/j.gastro.2023.06.013	Review
34294937	Pathology of non-alcoholic fatty liver disease	Cataldo I, Sarcognato S, Sacchi D, Cacciatore M, Baciorri F, Mangia A, Cazzagon N, Guido M.	Pathologica. 2021 Jun;113(3):194-202. doi: 10.32074/1591-951X-242.	2021	10.32074/1591-951X-242	Review
29883530	Fat and liver transplantation: clinical implications	Vinaixa C, Selzner N, Berenguer M.	Transpl Int. 2018 Aug;31(8):828-837. doi: 10.1111/tri.13288. Epub 2018 Jun 25.	2018	10.1111/tri.13288	Review
33592199	Non-alcoholic fatty liver disease: An overview of risk factors, pathophysiological mechanisms, diagnostic procedures, and therapeutic interventions	Gerges SH, Wahdan SA, Elsherbiny DA, El-Demerdash E.	Life Sci. 2021 Apr 15;271:119220. doi: 10.1016/j.lfs.2021.119220. Epub 2021 Feb 13.	2021	10.1016/j.lfs.2021.119220	Review
23075871	Clinical spectrum and therapy of non-alcoholic steatohepatitis	Day CP.	Dig Dis. 2012;30 Suppl 1:69-73. doi: 10.1159/000341128. Epub 2012 Oct 11.	2012	10.1159/000341128	Review
32312689	Implications of abnormal liver function in pregnancy and non-alcoholic fatty liver disease	Lao TT.	Best Pract Res Clin Obstet Gynaecol. 2020 Oct;68:2-11. doi: 10.1016/j.bpobgyn.2020.02.011. Epub 2020 Mar 7.	2020	10.1016/j.bpobgyn.2020.02.011	Review
28587303	The Role of Lipid and Lipoprotein Metabolism in Non-Alcoholic Fatty Liver Disease	Perla FM, Prelati M, Lavorato M, Visicchio D, Anania C.	Children (Basel). 2017 Jun 6;4(6):46. doi: 10.3390/children4060046.	2017	10.3390/children4060046	Review
24868324	Metabolic syndrome and non-alcoholic fatty liver disease in liver surgery: The new scourges?	Cauchy F, Fuks D, Zarzavadjian Le Bian A, Belghiti J, Costi R.	World J Hepatol. 2014 May 27;6(5):306-14. doi: 10.4254/wjh.v6.i5.306.	2014	10.4254/wjh.v6.i5.306	Review
23668723	Ectopic fat, insulin resistance and non-alcoholic fatty liver disease	Byrne CD.	Proc Nutr Soc. 2013 Nov;72(4):412-9. doi: 10.1017/S0029665113001249. Epub 2013 May 14.	2013	10.1017/S0029665113001249	Review
36625733	Meta-analysis: Chemoprevention of hepatocellular carcinoma with statins, aspirin and metformin	Zeng RW, Yong JN, Tan DJH, Fu CE, Lim WH, Xiao J, Chan KE, Tan C, Goh XL, Chee D, Syn N, Tan EX, Muthiah MD, Ng CH, Tamaki N, Lee SW, Kim BK, Nguyen MH, Loomba R, Huang DQ.	Aliment Pharmacol Ther. 2023 Mar;57(6):600-609. doi: 10.1111/apt.17371. Epub 2023 Jan 10.	2023	10.1111/apt.17371	Review
36647412	Liver Transplantation in Alcohol-related Liver Disease and Alcohol-related Hepatitis	Ntandja Wandji LC, Ningarhari M, Lassailly G, Dharancy S, Boleslawski E, Mathurin P, Louvet A.	J Clin Exp Hepatol. 2023 Jan-Feb;13(1):127-138. doi: 10.1016/j.jceh.2022.06.013. Epub 2022 Jul 5.	2023	10.1016/j.jceh.2022.06.013	Review
30335697	Epidemiology of Nonalcoholic Fatty Liver Disease and Nonalcoholic Steatohepatitis: Implications for Liver Transplantation	Younossi ZM, Marchesini G, Pinto-Cortez H, Petta S.	Transplantation. 2019 Jan;103(1):22-27. doi: 10.1097/TP.0000000000002484.	2019	10.1097/TP.0000000000002484	Review
33348908	Nonalcoholic Fatty Liver Disease and Non-Alcoholic Steatohepatitis: Current Issues and Future Perspectives in Preclinical and Clinical Research	Berardo C, Di Pasqua LG, Cagna M, Richelmi P, Vairetti M, Ferrigno A.	Int J Mol Sci. 2020 Dec 17;21(24):9646. doi: 10.3390/ijms21249646.	2020	10.3390/ijms21249646	Review
28676024	NAFLD-NASH: An Under-Recognized Epidemic	Jennings J, Faselis C, Yao MD.	Curr Vasc Pharmacol. 2018;16(3):209-213. doi: 10.2174/1570161115666170622074007.	2018	10.2174/1570161115666170622074007	Review
33409397	Genetic and epigenetic disease modifiers: non-alcoholic fatty liver disease (NAFLD) and alcoholic liver disease (ALD)	Choudhary NS, Duseja A.	Transl Gastroenterol Hepatol. 2021 Jan 5;6:2. doi: 10.21037/tgh.2019.09.06. eCollection 2021.	2021	10.21037/tgh.2019.09.06	Review
29234200	Nutrition and Muscle in Cirrhosis	Anand AC.	J Clin Exp Hepatol. 2017 Dec;7(4):340-357. doi: 10.1016/j.jceh.2017.11.001. Epub 2017 Nov 8.	2017	10.1016/j.jceh.2017.11.001	Review
35563534	Lipotoxicity as the Leading Cause of Non-Alcoholic Steatohepatitis	Branković M, Jovanović I, Dukić M, Radonjić T, Oprić S, Klašnja S, Zdravković M.	Int J Mol Sci. 2022 May 5;23(9):5146. doi: 10.3390/ijms23095146.	2022	10.3390/ijms23095146	Review
28652891	Non-alcoholic fatty liver disease: An expanded review	Benedict M, Zhang X.	World J Hepatol. 2017 Jun 8;9(16):715-732. doi: 10.4254/wjh.v9.i16.715.	2017	10.4254/wjh.v9.i16.715	Review
34328191	Dysbiosis and liver diseases (Review)	Nishikawa H, Fukunishi S, Asai A, Yokohama K, Ohama H, Nishiguchi S, Higuchi K.	Int J Mol Med. 2021 Sep;48(3):183. doi: 10.3892/ijmm.2021.5016. Epub 2021 Jul 30.	2021	10.3892/ijmm.2021.5016	Review
28052624	The epidemiology of non-alcoholic fatty liver disease	Bellentani S.	Liver Int. 2017 Jan;37 Suppl 1:81-84. doi: 10.1111/liv.13299.	2017	10.1111/liv.13299	Review
31598192	Cirrhotic patients and older people	Carrier P, Debette-Gratien M, Jacques J, Loustaud-Ratti V.	World J Hepatol. 2019 Sep 27;11(9):663-677. doi: 10.4254/wjh.v11.i9.663.	2019	10.4254/wjh.v11.i9.663	Review
29655574	Current treatment for non-alcoholic fatty liver disease	Moctezuma-Velázquez C.	Rev Gastroenterol Mex (Engl Ed). 2018 Apr-Jun;83(2):125-133. doi: 10.1016/j.rgmx.2017.10.003. Epub 2018 Apr 11.	2018	10.1016/j.rgmx.2017.10.003	Review
29356708	Nonalcoholic steatohepatitis: the new frontier for liver transplantation	Bzowej NH.	Curr Opin Organ Transplant. 2018 Apr;23(2):169-174. doi: 10.1097/MOT.0000000000000502.	2018	10.1097/MOT.0000000000000502	Review
32003662	Causes of Mortality in Non-Alcoholic Fatty Liver Disease (NAFLD) and Alcohol Related Fatty Liver Disease (AFLD)	Johnston MP, Patel J, Byrne CD.	Curr Pharm Des. 2020;26(10):1079-1092. doi: 10.2174/1381612826666200128094231.	2020	10.2174/1381612826666200128094231	Review
38666855	Intestinal Barrier Dysfunction and Gut Microbiota in Non-Alcoholic Fatty Liver Disease: Assessment, Mechanisms, and Therapeutic Considerations	Long C, Zhou X, Xia F, Zhou B.	Biology (Basel). 2024 Apr 6;13(4):243. doi: 10.3390/biology13040243.	2024	10.3390/biology13040243	Review
27634369	Current challenges and future directions for liver transplantation	Toniutto P, Zanetto A, Ferrarese A, Burra P.	Liver Int. 2017 Mar;37(3):317-327. doi: 10.1111/liv.13255. Epub 2016 Oct 2.	2017	10.1111/liv.13255	Review
31866269	Metabolic syndrome and hepatic surgery	Hobeika C, Ronot M, Beaufrere A, Paradis V, Soubrane O, Cauchy F.	J Visc Surg. 2020 Jun;157(3):231-238. doi: 10.1016/j.jviscsurg.2019.11.004. Epub 2019 Dec 19.	2020	10.1016/j.jviscsurg.2019.11.004	Review
30454826	Alcohol-Associated Cirrhosis	Lucey MR.	Clin Liver Dis. 2019 Feb;23(1):115-126. doi: 10.1016/j.cld.2018.09.013.	2019	10.1016/j.cld.2018.09.013	Review
36506748	Interventions for non-alcoholic liver disease: a gut microbial metabolites perspective	Guo J, Shi CX, Zhang QQ, Deng W, Zhang LY, Chen Q, Zhang DM, Gong ZJ.	Therap Adv Gastroenterol. 2022 Dec 6;15:17562848221138676. doi: 10.1177/17562848221138676. eCollection 2022.	2022	10.1177/17562848221138676	Review
32695968	New frontiers in liver resection for hepatocellular carcinoma	Allaire M, Goumard C, Lim C, Le Cleach A, Wagner M, Scatton O.	JHEP Rep. 2020 Jun 4;2(4):100134. doi: 10.1016/j.jhepr.2020.100134. eCollection 2020 Aug.	2020	10.1016/j.jhepr.2020.100134	Review
34229835	Epidemiology of Alcohol-Associated Liver Disease	Han S, Yang Z, Zhang T, Ma J, Chandler K, Liangpunsakul S.	Clin Liver Dis. 2021 Aug;25(3):483-492. doi: 10.1016/j.cld.2021.03.009. Epub 2021 May 26.	2021	10.1016/j.cld.2021.03.009	Review
30303340	Challenges and future developments in liver transplantation	Toniutto P, Bitetto D, Fornasiere E, Fumolo E.	Minerva Gastroenterol Dietol. 2019 Jun;65(2):136-152. doi: 10.23736/S1121-421X.18.02529-1. Epub 2018 Oct 5.	2019	10.23736/S1121-421X.18.02529-1	Review
36353204	Management of liver diseases: Current perspectives	Ray G.	World J Gastroenterol. 2022 Oct 28;28(40):5818-5826. doi: 10.3748/wjg.v28.i40.5818.	2022	10.3748/wjg.v28.i40.5818	Review
33163950	NAFLD and liver transplantation: Disease burden, current management and future challenges	Burra P, Becchetti C, Germani G.	JHEP Rep. 2020 Oct 9;2(6):100192. doi: 10.1016/j.jhepr.2020.100192. eCollection 2020 Dec.	2020	10.1016/j.jhepr.2020.100192	Review
27486010	NAFLD and liver transplantation: Current burden and expected challenges	Pais R, Barritt AS 4th, Calmus Y, Scatton O, Runge T, Lebray P, Poynard T, Ratziu V, Conti F.	J Hepatol. 2016 Dec;65(6):1245-1257. doi: 10.1016/j.jhep.2016.07.033. Epub 2016 Jul 30.	2016	10.1016/j.jhep.2016.07.033	Review
37517794	Protein kinases: The key contributors in pathogenesis and treatment of nonalcoholic fatty liver disease-derived hepatocellular carcinoma	Liu R, Qian MP, Cui YY.	Metabolism. 2023 Oct;147:155665. doi: 10.1016/j.metabol.2023.155665. Epub 2023 Jul 29.	2023	10.1016/j.metabol.2023.155665	Review
33608215	Outcomes after curative therapy for hepatocellular carcinoma in patients with non-alcoholic fatty liver disease: a meta-analysis and review of current literature	Chin KM, Prieto M, Cheong CK, Di Martino M, Ielpo B, Goh BKP, Koh YX.	HPB (Oxford). 2021 Aug;23(8):1164-1174. doi: 10.1016/j.hpb.2021.01.009. Epub 2021 Jan 29.	2021	10.1016/j.hpb.2021.01.009	Review
25034293	Treatment of non-alcoholic fatty liver disease	Dyson J, Day C.	Dig Dis. 2014;32(5):597-604. doi: 10.1159/000360511. Epub 2014 Jul 14.	2014	10.1159/000360511	Review
37268740	Antifibrotic therapy in nonalcoholic steatohepatitis: time for a human-centric approach	Brennan PN, Elsharkawy AM, Kendall TJ, Loomba R, Mann DA, Fallowfield JA.	Nat Rev Gastroenterol Hepatol. 2023 Oct;20(10):679-688. doi: 10.1038/s41575-023-00796-x. Epub 2023 Jun 2.	2023	10.1038/s41575-023-00796-x	Review
30774269	Iron and liver fibrosis: Mechanistic and clinical aspects	Mehta KJ, Farnaud SJ, Sharp PA.	World J Gastroenterol. 2019 Feb 7;25(5):521-538. doi: 10.3748/wjg.v25.i5.521.	2019	10.3748/wjg.v25.i5.521	Review
37428789	The current landscape of therapies for hepatocellular carcinoma	Coffman-D'Annibale K, Xie C, Hrones DM, Ghabra S, Greten TF, Monge C.	Carcinogenesis. 2023 Oct 20;44(7):537-548. doi: 10.1093/carcin/bgad052.	2023	10.1093/carcin/bgad052	Review
35803515	Clinical evidence of outcomes following liver transplantation in patients with nonalcoholic steatohepatitis: An updated meta-analysis and systematic review	Zhou GP, Jiang YZ, Sun LY, Zhu ZJ.	Int J Surg. 2022 Aug;104:106752. doi: 10.1016/j.ijsu.2022.106752. Epub 2022 Jul 5.	2022	10.1016/j.ijsu.2022.106752	Review
30783901	End-points for drug treatment in NASH	Adams LA.	Hepatol Int. 2019 May;13(3):253-258. doi: 10.1007/s12072-019-09935-6. Epub 2019 Feb 19.	2019	10.1007/s12072-019-09935-6	Review
31543676	Intestinal permeability in the pathogenesis of liver damage: From non-alcoholic fatty liver disease to liver transplantation	Nicoletti A, Ponziani FR, Biolato M, Valenza V, Marrone G, Sganga G, Gasbarrini A, Miele L, Grieco A.	World J Gastroenterol. 2019 Sep 7;25(33):4814-4834. doi: 10.3748/wjg.v25.i33.4814.	2019	10.3748/wjg.v25.i33.4814	Review
30173562	Fecal microbiota transplantation: a promising strategy in preventing the progression of non-alcoholic steatohepatitis and improving the anti-cancer immune response	Delaune V, Orci LA, Lacotte S, Peloso A, Schrenzel J, Lazarevic V, Toso C.	Expert Opin Biol Ther. 2018 Oct;18(10):1061-1071. doi: 10.1080/14712598.2018.1518424. Epub 2018 Sep 10.	2018	10.1080/14712598.2018.1518424	Review
36363516	Fecal Microbiota Transplantation in NAFLD Treatment	Abenavoli L, Maurizi V, Rinninella E, Tack J, Di Berardino A, Santori P, Rasetti C, Procopio AC, Boccuto L, Scarpellini E.	Medicina (Kaunas). 2022 Oct 30;58(11):1559. doi: 10.3390/medicina58111559.	2022	10.3390/medicina58111559	Review
27148681	Treatment of alcohol use disorder patients affected by liver cirrhosis and/or hepatocellular carcinoma awaiting liver transplantation	Testino G, Leone S, Borro P.	Minerva Med. 2016 Aug;107(4):223-38. Epub 2016 May 5.	2016	/	Review
27213358	The Natural Course of Non-Alcoholic Fatty Liver Disease	Calzadilla Bertot L, Adams LA.	Int J Mol Sci. 2016 May 20;17(5):774. doi: 10.3390/ijms17050774.	2016	10.3390/ijms17050774	Review
27048904	Intestinal microbiota in liver disease	Haque TR, Barritt AS 4th.	Best Pract Res Clin Gastroenterol. 2016 Feb;30(1):133-42. doi: 10.1016/j.bpg.2016.02.004. Epub 2016 Feb 9.	2016	10.1016/j.bpg.2016.02.004	Review
30231359	Global Epidemiology, Prevention, and Management of Hepatocellular Carcinoma	Mak LY, Cruz-Ramón V, Chinchilla-López P, Torres HA, LoConte NK, Rice JP, Foxhall LE, Sturgis EM, Merrill JK, Bailey HH, Méndez-Sánchez N, Yuen MF, Hwang JP.	Am Soc Clin Oncol Educ Book. 2018 May 23;38:262-279. doi: 10.1200/EDBK_200939.	2018	10.1200/EDBK_200939	Review
29662288	Nonalcoholic fatty liver disease and liver transplantation - Where do we stand?	Mikolasevic I, Filipec-Kanizaj T, Mijic M, Jakopcic I, Milic S, Hrstic I, Sobocan N, Stimac D, Burra P.	World J Gastroenterol. 2018 Apr 14;24(14):1491-1506. doi: 10.3748/wjg.v24.i14.1491.	2018	10.3748/wjg.v24.i14.1491	Review
28714900	A Nutrigenomic Approach to Non-Alcoholic Fatty Liver Disease	Dongiovanni P, Valenti L.	Int J Mol Sci. 2017 Jul 16;18(7):1534. doi: 10.3390/ijms18071534.	2017	10.3390/ijms18071534	Review
30527903	Gut microbial dysbiosis associates hepatocellular carcinoma via the gut-liver axis	Jiang JW, Chen XH, Ren Z, Zheng SS.	Hepatobiliary Pancreat Dis Int. 2019 Feb;18(1):19-27. doi: 10.1016/j.hbpd.2018.11.002. Epub 2018 Nov 22.	2019	10.1016/j.hbpd.2018.11.002	Review
37603108	Current Status of Living Donor Liver Transplantation: Impact, Advantages, and Challenges	Liu H, Ashwat E, Humar A.	Curr Gastroenterol Rep. 2023 Oct;25(10):225-231. doi: 10.1007/s11894-023-00882-9. Epub 2023 Aug 21.	2023	10.1007/s11894-023-00882-9	Review
32139553	Cirrhosis as new indication for statins	Bosch J, Gracia-Sancho J, Abraldes JG.	Gut. 2020 May;69(5):953-962. doi: 10.1136/gutjnl-2019-318237. Epub 2020 Mar 5.	2020	10.1136/gutjnl-2019-318237	Review
25224524	Challenges to liver transplantation and strategies to improve outcomes	Dutkowski P, Linecker M, DeOliveira ML, Müllhaupt B, Clavien PA.	Gastroenterology. 2015 Feb;148(2):307-23. doi: 10.1053/j.gastro.2014.08.045. Epub 2014 Sep 16.	2015	10.1053/j.gastro.2014.08.045	Review
38527697	SIRT1: Harnessing multiple pathways to hinder NAFLD	Tian C, Huang R, Xiang M.	Pharmacol Res. 2024 May;203:107155. doi: 10.1016/j.phrs.2024.107155. Epub 2024 Mar 23.	2024	10.1016/j.phrs.2024.107155	Review
38050980	Gamma Delta T Cells: Role in Immunotherapy of Hepatocellular Carcinoma	Amajala KC, Gudivada IP, Malla RR.	Crit Rev Oncog. 2023;28(4):41-50. doi: 10.1615/CritRevOncog.2023049893.	2023	10.1615/CritRevOncog.2023049893	Review
39012579	Epidemiology, pathophysiology and clinical aspects of Hepatocellular Carcinoma in MAFLD patients	Argenziano ME, Kim MN, Montori M, Di Bucchianico A, Balducci D, Ahn SH, Svegliati Baroni G.	Hepatol Int. 2024 Oct;18(Suppl 2):922-940. doi: 10.1007/s12072-024-10692-4. Epub 2024 Jul 16.	2024	10.1007/s12072-024-10692-4	Review
28218263	Non-alcoholic fatty liver disease: an emerging driving force in chronic kidney disease	Targher G, Byrne CD.	Nat Rev Nephrol. 2017 May;13(5):297-310. doi: 10.1038/nrneph.2017.16. Epub 2017 Feb 20.	2017	10.1038/nrneph.2017.16	Review
26019732	Hepatocellular carcinoma: Advances in diagnosis, management, and long term outcome	Bodzin AS, Busuttil RW.	World J Hepatol. 2015 May 28;7(9):1157-67. doi: 10.4254/wjh.v7.i9.1157.	2015	10.4254/wjh.v7.i9.1157	Review
36361873	Aging of Liver in Its Different Diseases	Radonjić T, Dukić M, Jovanović I, Zdravković M, Mandić O, Popadić V, Popović M, Nikolić N, Klašnja S, Divac A, Todorović Z, Branković M.	Int J Mol Sci. 2022 Oct 28;23(21):13085. doi: 10.3390/ijms232113085.	2022	10.3390/ijms232113085	Review
36647414	Sarcopenia in the Cirrhotic Patient: Current Knowledge and Future Directions	Warner Ii ER, Satapathy SK.	J Clin Exp Hepatol. 2023 Jan-Feb;13(1):162-177. doi: 10.1016/j.jceh.2022.06.005. Epub 2022 Jun 27.	2023	10.1016/j.jceh.2022.06.005	Review
35330436	Transarterial Chemoembolization for Hepatocellular Carcinoma: Why, When, How?	Kotsifa E, Vergadis C, Vailas M, Machairas N, Kykalos S, Damaskos C, Garmpis N, Lianos GD, Schizas D.	J Pers Med. 2022 Mar 10;12(3):436. doi: 10.3390/jpm12030436.	2022	10.3390/jpm12030436	Review
38286960	Artificial Intelligence in Liver Diseases: Recent Advances	Lu F, Meng Y, Song X, Li X, Liu Z, Gu C, Zheng X, Jing Y, Cai W, Pinyopornpanish K, Mancuso A, Romeiro FG, Méndez-Sánchez N, Qi X.	Adv Ther. 2024 Mar;41(3):967-990. doi: 10.1007/s12325-024-02781-5. Epub 2024 Jan 29.	2024	10.1007/s12325-024-02781-5	Review
33213164	Hepatocellular carcinoma from the view of gastroenterologist/hepatologist	Petr U, Petr H.	Klin Onkol. 2020 Fall;33(Supplementum 3):34-44. doi: 10.14735/amko20203S34.	2020	10.14735/amko20203S34	Review
32627871	Patient-reported outcomes in patients with non-alcoholic fatty liver disease: A narrative review of Chronic Liver Disease Questionnaire-non-alcoholic fatty liver disease/non-alcoholic steatohepatitis	Yamamura S, Nakano D, Hashida R, Tsutsumi T, Kawaguchi T, Okada M, Isoda H, Takahashi H, Matsuse H, Eguchi Y, Sumida Y, Nakajima A, Gerber L, Younossi ZM, Torimura T.	J Gastroenterol Hepatol. 2021 Mar;36(3):629-636. doi: 10.1111/jgh.15172. Epub 2020 Jul 16.	2021	10.1111/jgh.15172	Review
25926979	Recent advances in understanding/management of non-alcoholic steatohepatitis	Pacana T, Sanyal AJ.	F1000Prime Rep. 2015 Mar 3;7:28. doi: 10.12703/P7-28. eCollection 2015.	2015	10.12703/P7-28	Review
31646583	Key molecular pathways in the progression of non-alcoholic steatohepatitis	Tong J, Guo JJ.	Eur Rev Med Pharmacol Sci. 2019 Oct;23(19):8515-8522. doi: 10.26355/eurrev_201910_19165.	2019	10.26355/eurrev_201910_19165	Review
37693259	NASH After Liver Transplantation: Impact of Immunosuppression	Taneja S, Roy A, Duseja A.	J Clin Exp Hepatol. 2023 Sep-Oct;13(5):835-840. doi: 10.1016/j.jceh.2023.03.013. Epub 2023 Apr 3.	2023	10.1016/j.jceh.2023.03.013	Review
35431142	The second Mexican consensus on hepatocellular carcinoma. Part I: Epidemiology and diagnosis	Cisneros-Garza LE, González-Huezo MS, Moctezuma-Velázquez C, Ladrón de Guevara-Cetina L, Vilatobá M, García-Juárez I, Alvarado-Reyes R, Álvarez-Treviño GA, Allende-Pérez S, Bornstein-Quevedo L, Calderillo-Ruiz G, Carrillo-Martínez MA, Castillo-Barradas M, Cerda-Reyes E, Félix-Leyva JA, Gabutti-Thomas JA, Guerrero-Ixtlahuac J, Higuera-de-la-Tijera F, Huitzil-Meléndez D, Kimura-Hayama E, López-Hern…	Rev Gastroenterol Mex (Engl Ed). 2022 Apr-Jun;87(2):216-234. doi: 10.1016/j.rgmxen.2021.10.009. Epub 2022 Apr 14.	2022	10.1016/j.rgmxen.2021.10.009	Review
32025166	2019 Update of Indian National Association for Study of the Liver Consensus on Prevention, Diagnosis, and Management of Hepatocellular Carcinoma in India: The Puri II Recommendations	Kumar A, Acharya SK, Singh SP, Arora A, Dhiman RK, Aggarwal R, Anand AC, Bhangui P, Chawla YK, Datta Gupta S, Dixit VK, Duseja A, Kalra N, Kar P, Kulkarni SS, Kumar R, Kumar M, Madhavan R, Mohan Prasad VG, Mukund A, Nagral A, Panda D, Paul SB, Rao PN, Rela M, Sahu MK, Saraswat VA, Shah SR, Shalimar, Sharma P, Taneja S, Wadhawan M; INASL Task-Force on Hepatocellular Carcinoma.	J Clin Exp Hepatol. 2020 Jan-Feb;10(1):43-80. doi: 10.1016/j.jceh.2019.09.007. Epub 2019 Sep 23.	2020	10.1016/j.jceh.2019.09.007	Review
31273617	Hepatology through the crystal ball	Williams R.	Hepatol Int. 2019 Jul;13(4):403-406. doi: 10.1007/s12072-019-09959-y. Epub 2019 Jul 4.	2019	10.1007/s12072-019-09959-y	Review
38693042	The potential of the nutraceutical berberine in the treatment of hepatocellular carcinoma and other liver diseases such as NAFLD and NASH	Cervello M, Augello G, Cocco L, Ratti S, Follo MY, Martelli AM, Cusimano A, Montalto G, McCubrey JA.	Adv Biol Regul. 2024 May;92:101032. doi: 10.1016/j.jbior.2024.101032. Epub 2024 Apr 23.	2024	10.1016/j.jbior.2024.101032	Review
36831120	An Overview of Hepatocellular Carcinoma Surveillance Focusing on Non-Cirrhotic NAFLD Patients: A Challenge for Physicians	Cespiati A, Cinque F, Meroni M, Lombardi R, Dongiovanni P, Fracanzani AL.	Biomedicines. 2023 Feb 16;11(2):586. doi: 10.3390/biomedicines11020586.	2023	10.3390/biomedicines11020586	Review
32454252	Current status of liver transplantation in Europe	Müller PC, Kabacam G, Vibert E, Germani G, Petrowsky H.	Int J Surg. 2020 Oct;82S:22-29. doi: 10.1016/j.ijsu.2020.05.062. Epub 2020 May 23.	2020	10.1016/j.ijsu.2020.05.062	Review
31898413	OPTN/SRTR 2018 Annual Data Report: Liver	Kwong A, Kim WR, Lake JR, Smith JM, Schladt DP, Skeans MA, Noreen SM, Foutz J, Miller E, Snyder JJ, Israni AK, Kasiske BL.	Am J Transplant. 2020 Jan;20 Suppl s1:193-299. doi: 10.1111/ajt.15674.	2020	10.1111/ajt.15674	Review
26409295	Genetics of nonalcoholic fatty liver disease	Dongiovanni P, Valenti L.	Metabolism. 2016 Aug;65(8):1026-37. doi: 10.1016/j.metabol.2015.08.018. Epub 2015 Sep 1.	2016	10.1016/j.metabol.2015.08.018	Review
32006545	AGA Clinical Practice Update on Screening and Surveillance for Hepatocellular Carcinoma in Patients With Nonalcoholic Fatty Liver Disease: Expert Review	Loomba R, Lim JK, Patton H, El-Serag HB.	Gastroenterology. 2020 May;158(6):1822-1830. doi: 10.1053/j.gastro.2019.12.053. Epub 2020 Jan 30.	2020	10.1053/j.gastro.2019.12.053	Review
30420265	Managing diabetes and liver disease association	Hamed AE, Elsahar M, Elwan NM, El-Nakeep S, Naguib M, Soliman HH, Ahmed Aboubakr A, AbdelMaqsod A, Sedrak H, Assaad SN, Elwakil R, Esmat G, Salh S, Mostafa T, Mogawer S, Sadek SE, Saber MM, Ezelarab H, Mahmoud AA, Sultan S, El Kassas M, Kamal E, ElSayed NM, Moussa S.	Arab J Gastroenterol. 2018 Dec;19(4):166-179. doi: 10.1016/j.ajg.2018.08.003. Epub 2018 Nov 9.	2018	10.1016/j.ajg.2018.08.003	Review
26999107	Telomeres, NAFLD and Chronic Liver Disease	Donati B, Valenti L.	Int J Mol Sci. 2016 Mar 15;17(3):383. doi: 10.3390/ijms17030383.	2016	10.3390/ijms17030383	Review
29956213	Current Prevention and Treatment Options for NAFLD	Wong VW.	Adv Exp Med Biol. 2018;1061:149-157. doi: 10.1007/978-981-10-8684-7_12.	2018	10.1007/978-981-10-8684-7_12	Review
24899827	Emerging trends in hepatocellular carcinoma: focus on diagnosis and therapeutics	Flores A, Marrero JA.	Clin Med Insights Oncol. 2014 May 19;8:71-6. doi: 10.4137/CMO.S9926. eCollection 2014.	2014	10.4137/CMO.S9926	Review
38816776	FGL1 and FGL2: emerging regulators of liver health and disease	Chen J, Wu L, Li Y.	Biomark Res. 2024 May 31;12(1):53. doi: 10.1186/s40364-024-00601-0.	2024	10.1186/s40364-024-00601-0	Review
38002096	The Outcomes of Liver Transplantation in Severe Metabolic Dysfunction-Associated Steatotic Liver Disease Patients	Paklar N, Mijic M, Filipec-Kanizaj T.	Biomedicines. 2023 Nov 20;11(11):3096. doi: 10.3390/biomedicines11113096.	2023	10.3390/biomedicines11113096	Review
34786172	Liver and COVID-19: From care of patients with liver diseases to liver injury	Gaspar R, Castelo Branco C, Macedo G.	World J Hepatol. 2021 Oct 27;13(10):1367-1377. doi: 10.4254/wjh.v13.i10.1367.	2021	10.4254/wjh.v13.i10.1367	Review
28052618	The future of liver transplantation for viral hepatitis	Durand F, Francoz C.	Liver Int. 2017 Jan;37 Suppl 1:130-135. doi: 10.1111/liv.13310.	2017	10.1111/liv.13310	Review
22846857	Surveillance for hepatocellular carcinoma	Della Corte C, Colombo M.	Semin Oncol. 2012 Aug;39(4):384-98. doi: 10.1053/j.seminoncol.2012.05.002.	2012	10.1053/j.seminoncol.2012.05.002	Review
26085906	Non-alcoholic fatty liver disease in 2015	Ahmed M.	World J Hepatol. 2015 Jun 18;7(11):1450-9. doi: 10.4254/wjh.v7.i11.1450.	2015	10.4254/wjh.v7.i11.1450	Review
26900275	Liver Transplantation in India: At the Crossroads	Nagral S, Nanavati A, Nagral A.	J Clin Exp Hepatol. 2015 Dec;5(4):329-40. doi: 10.1016/j.jceh.2015.11.001. Epub 2015 Nov 12.	2015	10.1016/j.jceh.2015.11.001	Review
32390698	Macrophages in metabolic associated fatty liver disease	Alharthi J, Latchoumanin O, George J, Eslam M.	World J Gastroenterol. 2020 Apr 28;26(16):1861-1878. doi: 10.3748/wjg.v26.i16.1861.	2020	10.3748/wjg.v26.i16.1861	Review
36836218	Research Progress of Fecal Microbiota Transplantation in Liver Diseases	Zhao Y, Gong C, Xu J, Chen D, Yang B, Chen Z, Wei L.	J Clin Med. 2023 Feb 20;12(4):1683. doi: 10.3390/jcm12041683.	2023	10.3390/jcm12041683	Review
32371195	Danger signals in liver injury and restoration of homeostasis	Han H, Desert R, Das S, Song Z, Athavale D, Ge X, Nieto N.	J Hepatol. 2020 Oct;73(4):933-951. doi: 10.1016/j.jhep.2020.04.033. Epub 2020 May 1.	2020	10.1016/j.jhep.2020.04.033	Review
32256016	Importance of genetic polymorphisms in liver transplantation outcomes	Kelava T, Turcic P, Markotic A, Ostojic A, Sisl D, Mrzljak A.	World J Gastroenterol. 2020 Mar 28;26(12):1273-1285. doi: 10.3748/wjg.v26.i12.1273.	2020	10.3748/wjg.v26.i12.1273	Review
38371606	Liver Transplantation in Chronic Liver Disease and Acute on Chronic Liver Failure- Indication, Timing and Practices	Choudhury A, Adali G, Kaewdech A, Giri S, Kumar R.	J Clin Exp Hepatol. 2024 May-Jun;14(3):101347. doi: 10.1016/j.jceh.2024.101347. Epub 2024 Jan 26.	2024	10.1016/j.jceh.2024.101347	Review
29751874	Nonalcoholic Steatohepatitis: Histopathology Basics Within a Broader Context	Schild MH, Guy CD.	Surg Pathol Clin. 2018 Jun;11(2):267-285. doi: 10.1016/j.path.2018.02.013.	2018	10.1016/j.path.2018.02.013	Review
33158470	Cardiovascular and metabolic disease in the liver transplant recipient	Kim NG, Sharma A, Saab S.	Best Pract Res Clin Gastroenterol. 2020 Jun-Aug;46-47:101683. doi: 10.1016/j.bpg.2020.101683. Epub 2020 Sep 12.	2020	10.1016/j.bpg.2020.101683	Review
31516265	Magnitude of Nonalcoholic Fatty Liver Disease: Eastern Perspective	Ching-Yeung Yu B, Kwok D, Wong VW.	J Clin Exp Hepatol. 2019 Jul-Aug;9(4):491-496. doi: 10.1016/j.jceh.2019.01.007. Epub 2019 Feb 7.	2019	10.1016/j.jceh.2019.01.007	Review
22120206	Obesity, inflammation, and liver cancer	Sun B, Karin M.	J Hepatol. 2012 Mar;56(3):704-13. doi: 10.1016/j.jhep.2011.09.020. Epub 2011 Nov 25.	2012	10.1016/j.jhep.2011.09.020	Review
35766704	A narrative review on nonalcoholic fatty liver disease and nonalcoholic steatohepatitis versus hepatocellular carcinoma: do you mind?	Toman D, Sengul I, Pelikán A, Sengul D, Vavra P, Ihnat P, Roman J, Kayaalp C.	Rev Assoc Med Bras (1992). 2022 Jun 24;68(6):871-874. doi: 10.1590/1806-9282.20220268. eCollection 2022.	2022	10.1590/1806-9282.20220268	Review
34878418	Preoperative evaluation of geriatric patients undergoing liver transplantation	Akhtar S.	Curr Opin Anaesthesiol. 2022 Feb 1;35(1):96-104. doi: 10.1097/ACO.0000000000001084.	2022	10.1097/ACO.0000000000001084	Review
25755608	The Indian National Association for Study of the Liver (INASL) Consensus on Prevention, Diagnosis and Management of Hepatocellular Carcinoma in India: The Puri Recommendations	Kumar A, Acharya SK, Singh SP, Saraswat VA, Arora A, Duseja A, Goenka MK, Jain D, Kar P, Kumar M, Kumaran V, Mohandas KM, Panda D, Paul SB, Ramachandran J, Ramesh H, Rao PN, Shah SR, Sharma H, Thandassery RB; (The INASL Task-Force on Hepatocellular Carcinoma).	J Clin Exp Hepatol. 2014 Aug;4(Suppl 3):S3-S26. doi: 10.1016/j.jceh.2014.04.003. Epub 2014 May 22.	2014	10.1016/j.jceh.2014.04.003	Review
29633440	Augmenter of liver regeneration: A key protein in liver regeneration and pathophysiology	Gupta P, Venugopal SK.	Hepatol Res. 2018 Jul;48(8):587-596. doi: 10.1111/hepr.13077. Epub 2018 May 14.	2018	10.1111/hepr.13077	Review
28082803	Liver fibrosis and hepatic stellate cells: Etiology, pathological hallmarks and therapeutic targets	Zhang CY, Yuan WG, He P, Lei JH, Wang CX.	World J Gastroenterol. 2016 Dec 28;22(48):10512-10522. doi: 10.3748/wjg.v22.i48.10512.	2016	10.3748/wjg.v22.i48.10512	Review
23530957	Pediatric non alcoholic fatty liver disease: old and new concepts on development, progression, metabolic insight and potential treatment targets	Giorgio V, Prono F, Graziano F, Nobili V.	BMC Pediatr. 2013 Mar 25;13:40. doi: 10.1186/1471-2431-13-40.	2013	10.1186/1471-2431-13-40	Review
37553777	Multidisciplinary consensus recommendations for management of hepatocellular carcinoma in Middle East and North Africa region	Waked I, Alsammany S, Tirmazy SH, Rasul K, Bani-Issa J, Abdel-Razek W, Omar A, Shafik A, Eid S, Abdelaal A, Hosni A, Esmat G.	Liver Int. 2023 Oct;43(10):2062-2077. doi: 10.1111/liv.15685. Epub 2023 Aug 8.	2023	10.1111/liv.15685	Review
25755611	Surveillance for hepatocellular carcinoma	Ramachandran J.	J Clin Exp Hepatol. 2014 Aug;4(Suppl 3):S50-6. doi: 10.1016/j.jceh.2014.03.050. Epub 2014 Apr 21.	2014	10.1016/j.jceh.2014.03.050	Review
29696060	Nonalcoholic fatty liver disease: epidemiology, pathogenesis and therapeutic implications	Andronescu CI, Purcarea MR, Babes PA.	J Med Life. 2018 Jan-Mar;11(1):20-23.	2018	/	Review
30659533	Genetics of Nonalcoholic Fatty Liver Disease: A 2018 Update	Valenti LVC, Baselli GA.	Curr Pharm Des. 2018;24(38):4566-4573. doi: 10.2174/1381612825666190119113836.	2018	10.2174/1381612825666190119113836	Review
22672330	Dorothy Hodgkin Lecture 2012: non-alcoholic fatty liver disease, insulin resistance and ectopic fat: a new problem in diabetes management	Byrne CD.	Diabet Med. 2012 Sep;29(9):1098-107. doi: 10.1111/j.1464-5491.2012.03732.x.	2012	10.1111/j.1464-5491.2012.03732.x	Review
34309833	Is there an 'ideal' diet for patients with NAFLD?	Pugliese N, Plaz Torres MC, Petta S, Valenti L, Giannini EG, Aghemo A.	Eur J Clin Invest. 2022 Mar;52(3):e13659. doi: 10.1111/eci.13659. Epub 2021 Aug 2.	2022	10.1111/eci.13659	Review
32833053	Mechanisms of nonalcoholic fatty liver disease and implications for surgery	Kaufmann B, Reca A, Wang B, Friess H, Feldstein AE, Hartmann D.	Langenbecks Arch Surg. 2021 Feb;406(1):1-17. doi: 10.1007/s00423-020-01965-1. Epub 2020 Aug 24.	2021	10.1007/s00423-020-01965-1	Review
38771482	Hypogonadism and nonalcoholic fatty liver disease	Papadimitriou K, Mousiolis AC, Mintziori G, Tarenidou C, Polyzos SA, Goulis DG.	Endocrine. 2024 Oct;86(1):28-47. doi: 10.1007/s12020-024-03878-1. Epub 2024 May 21.	2024	10.1007/s12020-024-03878-1	Review
26273621	Genetic Factors in the Pathogenesis of Nonalcoholic Fatty Liver and Steatohepatitis	Dongiovanni P, Romeo S, Valenti L.	Biomed Res Int. 2015;2015:460190. doi: 10.1155/2015/460190. Epub 2015 Jul 27.	2015	10.1155/2015/460190	Review
30080818	Should Patients With NAFLD/NASH Be Surveyed for HCC?	Reig M, Gambato M, Man NK, Roberts JP, Victor D, Orci LA, Toso C.	Transplantation. 2019 Jan;103(1):39-44. doi: 10.1097/TP.0000000000002361.	2019	10.1097/TP.0000000000002361	Review
25755506	Liver Transplantation: East versus West	Shukla A, Vadeyar H, Rela M, Shah S.	J Clin Exp Hepatol. 2013 Sep;3(3):243-53. doi: 10.1016/j.jceh.2013.08.004. Epub 2013 Sep 12.	2013	10.1016/j.jceh.2013.08.004	Review
24090942	Liver abnormalities and endocrine diseases	Burra P.	Best Pract Res Clin Gastroenterol. 2013 Aug;27(4):553-63. doi: 10.1016/j.bpg.2013.06.014.	2013	10.1016/j.bpg.2013.06.014	Review
30839326	Nonalcoholic Fatty Liver Disease: Identification and Management of High-Risk Patients	Cheung A, Figueredo C, Rinella ME.	Am J Gastroenterol. 2019 Apr;114(4):579-590. doi: 10.14309/ajg.0000000000000058.	2019	10.14309/ajg.0000000000000058	Review
37455455	Emerging Therapies and Therapeutic Targets for Composite Liver Disease: NASH	Sobhia ME, Kumari S, Kumar H, Gandhe A, Kaushik D, Kumar H, Jain J, Ankita, Mallick M, Pavani B, Moudgil M, Patel D.	Curr Top Med Chem. 2023;23(21):2027-2047. doi: 10.2174/1568026623666230714113808.	2023	10.2174/1568026623666230714113808	Review
26349165	Nonalcoholic Fatty Liver Disease--The Clinician's Perspective	Agrawal S, Duseja A.	Trop Gastroenterol. 2014 Oct-Dec;35(4):212-21. doi: 10.7869/tg.219.	2014	10.7869/tg.219	Review
35778341	The second Mexican consensus on hepatocellular carcinoma. Part II: Treatment	Cisneros-Garza LE, González-Huezo MS, Moctezuma-Velázquez C, Ladrón de Guevara-Cetina L, Vilatobá M, García-Juárez I, Alvarado-Reyes R, Álvarez-Treviño GA, Allende-Pérez S, Bornstein-Quevedo L, Calderillo-Ruiz G, Carrillo-Martínez MA, Castillo-Barradas M, Cerda-Reyes E, Félix-Leyva JA, Gabutti-Thomas JA, Guerrero-Ixtlahuac J, Higuera-de la Tijera F, Huitzil-Melendez D, Kimura-Hayama E, López-Hern…	Rev Gastroenterol Mex (Engl Ed). 2022 Jul-Sep;87(3):362-379. doi: 10.1016/j.rgmxen.2022.01.004. Epub 2022 Jun 28.	2022	10.1016/j.rgmxen.2022.01.004	Review
21425426	Non-alcoholic fatty liver disease (NAFLD): why you should care, when you should worry, what you should do	Lebovics E, Rubin J.	Diabetes Metab Res Rev. 2011 Jul;27(5):419-24. doi: 10.1002/dmrr.1198.	2011	10.1002/dmrr.1198	Review
28692197	The Asia-Pacific Working Party on Non-alcoholic Fatty Liver Disease guidelines 2017-Part 2: Management and special groups	Chitturi S, Wong VW, Chan WK, Wong GL, Wong SK, Sollano J, Ni YH, Liu CJ, Lin YC, Lesmana LA, Kim SU, Hashimoto E, Hamaguchi M, Goh KL, Fan J, Duseja A, Dan YY, Chawla Y, Farrell G, Chan HL.	J Gastroenterol Hepatol. 2018 Jan;33(1):86-98. doi: 10.1111/jgh.13856.	2018	10.1111/jgh.13856	Review
33103092	Purinergic signalling in liver diseases: Pathological functions and therapeutic opportunities	Wang P, Jia J, Zhang D.	JHEP Rep. 2020 Jul 30;2(6):100165. doi: 10.1016/j.jhepr.2020.100165. eCollection 2020 Dec.	2020	10.1016/j.jhepr.2020.100165	Review
12768215	[Non-alcoholic fatty liver]	Tagle Arrospide M.	Rev Gastroenterol Peru. 2003 Jan-Mar;23(1):49-57.	2003	/	Review
28839428	From diagnosis to treatment of hepatocellular carcinoma: An epidemic problem for both developed and developing world	Dimitroulis D, Damaskos C, Valsami S, Davakis S, Garmpis N, Spartalis E, Athanasiou A, Moris D, Sakellariou S, Kykalos S, Tsourouflis G, Garmpi A, Delladetsima I, Kontzoglou K, Kouraklis G.	World J Gastroenterol. 2017 Aug 7;23(29):5282-5294. doi: 10.3748/wjg.v23.i29.5282.	2017	10.3748/wjg.v23.i29.5282	Review
34243194	Risks and Rewards of Bariatric Surgery in Advanced Chronic Liver Diseases	Mendoza YP, Becchetti C, Watt KD, Berzigotti A.	Semin Liver Dis. 2021 Nov;41(4):448-460. doi: 10.1055/s-0041-1731705. Epub 2021 Jul 9.	2021	10.1055/s-0041-1731705	Review
31537030	Peculiarities of Cirrhosis due to Nonalcoholic Steatohepatitis (NASH)	El-Sherif O, Armstrong MJ.	Semin Liver Dis. 2020 Feb;40(1):1-10. doi: 10.1055/s-0039-1697616. Epub 2019 Sep 19.	2020	10.1055/s-0039-1697616	Review
26978356	Bidirectional Relationships and Disconnects between NAFLD and Features of the Metabolic Syndrome	Wainwright P, Byrne CD.	Int J Mol Sci. 2016 Mar 11;17(3):367. doi: 10.3390/ijms17030367.	2016	10.3390/ijms17030367	Review
30666302	Weighing the benefits of hepatocellular carcinoma surveillance against potential harms	Geh D, Rana FA, Reeves HL.	J Hepatocell Carcinoma. 2019 Jan 14;6:23-30. doi: 10.2147/JHC.S159581. eCollection 2019.	2019	10.2147/JHC.S159581	Review
36671484	Pathogenetic Mechanisms of Liver-Associated Injuries, Management, and Current Challenges in COVID-19 Patients	Naeem M, Bano N, Manzoor S, Ahmad A, Munawar N, Razak SIA, Lee TY, Devaraj S, Hazafa A.	Biomolecules. 2023 Jan 3;13(1):99. doi: 10.3390/biom13010099.	2023	10.3390/biom13010099	Review
24951302	[Liver diseases in the elderly]	Bruguera M.	Gastroenterol Hepatol. 2014 Nov;37(9):535-43. doi: 10.1016/j.gastrohep.2014.04.005. Epub 2014 Jun 18.	2014	10.1016/j.gastrohep.2014.04.005	Review
36340310	Long-term Care of the Adult Liver Transplant Recipient	Neuberger J.	J Clin Exp Hepatol. 2022 Nov-Dec;12(6):1547-1556. doi: 10.1016/j.jceh.2022.03.012. Epub 2022 Apr 11.	2022	10.1016/j.jceh.2022.03.012	Review
34537584	Genetic risk scores and personalization of care in fatty liver disease	Bianco C, Tavaglione F, Romeo S, Valenti L.	Curr Opin Pharmacol. 2021 Dec;61:6-11. doi: 10.1016/j.coph.2021.08.014. Epub 2021 Sep 17.	2021	10.1016/j.coph.2021.08.014	Review
29128051	The Natural History of Nonalcoholic Fatty Liver Disease-An Evolving View	Lindenmeyer CC, McCullough AJ.	Clin Liver Dis. 2018 Feb;22(1):11-21. doi: 10.1016/j.cld.2017.08.003.	2018	10.1016/j.cld.2017.08.003	Review
30113367	Nonalcoholic fatty liver disease: current concepts, epidemiology and management strategies	Tomic D, Kemp WW, Roberts SK.	Eur J Gastroenterol Hepatol. 2018 Oct;30(10):1103-1115. doi: 10.1097/MEG.0000000000001235.	2018	10.1097/MEG.0000000000001235	Review
33946843	Gut Microbiota and NAFLD: Pathogenetic Mechanisms, Microbiota Signatures, and Therapeutic Interventions	Hrncir T, Hrncirova L, Kverka M, Hromadka R, Machova V, Trckova E, Kostovcikova K, Kralickova P, Krejsek J, Tlaskalova-Hogenova H.	Microorganisms. 2021 Apr 29;9(5):957. doi: 10.3390/microorganisms9050957.	2021	10.3390/microorganisms9050957	Review
35832821	The Role of Gut Microbiota-Bile Acids Axis in the Progression of Non-alcoholic Fatty Liver Disease	Ni Y, Lu M, Xu Y, Wang Q, Gu X, Li Y, Zhuang T, Xia C, Zhang T, Gou XJ, Zhou M.	Front Microbiol. 2022 Jun 27;13:908011. doi: 10.3389/fmicb.2022.908011. eCollection 2022.	2022	10.3389/fmicb.2022.908011	Review
32747413	Immunotherapy for advanced hepatocellular carcinoma: a focus on special subgroups	Pinter M, Scheiner B, Peck-Radosavljevic M.	Gut. 2021 Jan;70(1):204-214. doi: 10.1136/gutjnl-2020-321702. Epub 2020 Aug 3.	2021	10.1136/gutjnl-2020-321702	Review
26378639	Diagnosis and Assessment of NAFLD: Definitions and Histopathological Classification	Burt AD, Lackner C, Tiniakos DG.	Semin Liver Dis. 2015 Aug;35(3):207-20. doi: 10.1055/s-0035-1562942. Epub 2015 Sep 17.	2015	10.1055/s-0035-1562942	Review
26291665	Current and Future Burden of Chronic Nonmalignant Liver Disease	Udompap P, Kim D, Kim WR.	Clin Gastroenterol Hepatol. 2015 Nov;13(12):2031-41. doi: 10.1016/j.cgh.2015.08.015. Epub 2015 Aug 17.	2015	10.1016/j.cgh.2015.08.015	Review
25003670	Nonalcoholic fatty liver disease: diagnosis, pathogenesis, and management	Başaranoğlu M, Örmeci N.	Turk J Gastroenterol. 2014 Apr;25(2):127-32. doi: 10.5152/tjg.2014.7675.	2014	10.5152/tjg.2014.7675	Review
31600750	Rodent Models of Nonalcoholic Fatty Liver Disease	Zhong F, Zhou X, Xu J, Gao L.	Digestion. 2020;101(5):522-535. doi: 10.1159/000501851. Epub 2019 Oct 10.	2020	10.1159/000501851	Review
22251466	Clinical features of nonalcoholic fatty liver disease-associated hepatocellular carcinoma	Duan XY, Qiao L, Fan JG.	Hepatobiliary Pancreat Dis Int. 2012 Feb;11(1):18-27. doi: 10.1016/s1499-3872(11)60120-3.	2012	10.1016/s1499-3872(11)60120-3	Review
25263269	Review article: the management of cirrhosis in women	Allen AM, Hay JE.	Aliment Pharmacol Ther. 2014 Nov;40(10):1146-54. doi: 10.1111/apt.12974. Epub 2014 Sep 28.	2014	10.1111/apt.12974	Review
26378640	Epidemiology and Natural History of Nonalcoholic Fatty Liver Disease	Satapathy SK, Sanyal AJ.	Semin Liver Dis. 2015 Aug;35(3):221-35. doi: 10.1055/s-0035-1562943. Epub 2015 Sep 17.	2015	10.1055/s-0035-1562943	Review
26895659	Nutritional therapy for nonalcoholic fatty liver disease	Dongiovanni P, Lanti C, Riso P, Valenti L.	J Nutr Biochem. 2016 Mar;29:1-11. doi: 10.1016/j.jnutbio.2015.08.024. Epub 2015 Oct 23.	2016	10.1016/j.jnutbio.2015.08.024	Review
18617457	[Non-alcoholic fatty liver disease and cardiovascular risk]	Abel T, Fehér J.	Orv Hetil. 2008 Jul 13;149(28):1299-305. doi: 10.1556/OH.2008.28418.	2008	10.1556/OH.2008.28418	Review
35814505	Surgical Risk Assessment in Patients with Chronic Liver Diseases	Jadaun SS, Saigal S.	J Clin Exp Hepatol. 2022 Jul-Aug;12(4):1175-1183. doi: 10.1016/j.jceh.2022.03.004. Epub 2022 Mar 23.	2022	10.1016/j.jceh.2022.03.004	Review
26934429	Ultrasonography for diagnosis of alcoholic cirrhosis in people with alcoholic liver disease	Pavlov CS, Casazza G, Semenistaia M, Nikolova D, Tsochatzis E, Liusina E, Ivashkin VT, Gluud C.	Cochrane Database Syst Rev. 2016 Mar 2;3(3):CD011602. doi: 10.1002/14651858.CD011602.pub2.	2016	10.1002/14651858.CD011602.pub2	Review
34805582	Narrative review of current and emerging pharmacological therapies for nonalcoholic steatohepatitis	Satiya J, Snyder HS, Singh SP, Satapathy SK.	Transl Gastroenterol Hepatol. 2021 Oct 25;6:60. doi: 10.21037/tgh-20-247. eCollection 2021.	2021	10.21037/tgh-20-247	Review
36703745	Pharmacological modulation of ferroptosis as a therapeutic target for liver fibrosis	Li L, Zhu Z.	Front Pharmacol. 2023 Jan 10;13:1071844. doi: 10.3389/fphar.2022.1071844. eCollection 2022.	2023	10.3389/fphar.2022.1071844	Review
20460906	The natural history of non-alcoholic fatty liver disease	Caldwell S, Argo C.	Dig Dis. 2010;28(1):162-8. doi: 10.1159/000282081. Epub 2010 May 7.	2010	10.1159/000282081	Review
34027340	Genetic predisposition similarities between NASH and ASH: Identification of new therapeutic targets	Bianco C, Casirati E, Malvestiti F, Valenti L.	JHEP Rep. 2021 Mar 30;3(3):100284. doi: 10.1016/j.jhepr.2021.100284. eCollection 2021 Jun.	2021	10.1016/j.jhepr.2021.100284	Review
25272224	Circulating RNA molecules as biomarkers in liver disease	Enache LS, Enache EL, Ramière C, Diaz O, Bancu L, Sin A, André P.	Int J Mol Sci. 2014 Sep 30;15(10):17644-66. doi: 10.3390/ijms151017644.	2014	10.3390/ijms151017644	Review
32402090	Review article: COVID-19 and liver disease-what we know on 1st May 2020	Garrido I, Liberal R, Macedo G.	Aliment Pharmacol Ther. 2020 Jul;52(2):267-275. doi: 10.1111/apt.15813. Epub 2020 Jun 2.	2020	10.1111/apt.15813	Review
37111209	Nutritional and Lifestyle Therapy for NAFLD in People with HIV	Cinque F, Cespiati A, Lombardi R, Guaraldi G, Sebastiani G.	Nutrients. 2023 Apr 20;15(8):1990. doi: 10.3390/nu15081990.	2023	10.3390/nu15081990	Review
31726747	Role of Gut Dysbiosis in Liver Diseases: What Have We Learned So Far?	Fukui H.	Diseases. 2019 Nov 12;7(4):58. doi: 10.3390/diseases7040058.	2019	10.3390/diseases7040058	Review
26942734	Medical and Surgical Treatment Options for Nonalcoholic Steatohepatitis	Corey KE, Rinella ME.	Dig Dis Sci. 2016 May;61(5):1387-97. doi: 10.1007/s10620-016-4083-8. Epub 2016 Mar 4.	2016	10.1007/s10620-016-4083-8	Review
31300231	Report on the AASLD/EASL joint workshop on clinical trial endpoints in NAFLD	Rinella ME, Tacke F, Sanyal AJ, Anstee QM; participants of the AASLD/EASL Workshop.	J Hepatol. 2019 Oct;71(4):823-833. doi: 10.1016/j.jhep.2019.04.019. Epub 2019 Jul 9.	2019	10.1016/j.jhep.2019.04.019	Review
18304679	Non-alcoholic fatty liver disease: the mist gradually clears	de Alwis NM, Day CP.	J Hepatol. 2008;48 Suppl 1:S104-12. doi: 10.1016/j.jhep.2008.01.009. Epub 2008 Feb 4.	2008	10.1016/j.jhep.2008.01.009	Review
32802809	Resection of NAFLD-Associated HCC: Patient Selection and Reported Outcomes	Campani C, Bensi C, Milani S, Galli A, Tarocchi M.	J Hepatocell Carcinoma. 2020 Jul 30;7:107-116. doi: 10.2147/JHC.S252506. eCollection 2020.	2020	10.2147/JHC.S252506	Review
26226097	Nonalcoholic Fatty Liver Disease Review: Diagnosis, Treatment, and Outcomes	Ahmed A, Wong RJ, Harrison SA.	Clin Gastroenterol Hepatol. 2015 Nov;13(12):2062-70. doi: 10.1016/j.cgh.2015.07.029. Epub 2015 Jul 27.	2015	10.1016/j.cgh.2015.07.029	Review
37440949	Hepatic, Extra-hepatic Outcomes and Causes of Mortality in NAFLD - An Umbrella Overview of Systematic Review of Meta-Analysis	Xiao J, Ng CH, Chan KE, Fu C, Tay P, Yong JN, Lim WH, Tan DJH, Syn N, Wong ZY, Tseng M, Chew N, Huang DQ, Dan YY, Wong VW, Loomba R, Siddiqui MS, Sanyal AJ, Noureddin M, Muthiah MD.	J Clin Exp Hepatol. 2023 Jul-Aug;13(4):656-665. doi: 10.1016/j.jceh.2022.11.006. Epub 2022 Nov 19.	2023	10.1016/j.jceh.2022.11.006	Review
23714158	The metabolomic window into hepatobiliary disease	Beyoğlu D, Idle JR.	J Hepatol. 2013 Oct;59(4):842-58. doi: 10.1016/j.jhep.2013.05.030. Epub 2013 May 25.	2013	10.1016/j.jhep.2013.05.030	Review
24632765	Use of statins in patients with liver disease	Kalaitzakis E, Björnsson ES.	Minerva Gastroenterol Dietol. 2014 Mar;60(1):15-24.	2014	/	Review
31548169	Impact of apolipoprotein E genetic polymorphisms on liver disease: An essential review	Nascimento JCR, Matos GA, Pereira LC, Mourão AECCB, Sampaio AM, Oriá RB, Toniutto P.	Ann Hepatol. 2020 Jan-Feb;19(1):24-30. doi: 10.1016/j.aohep.2019.07.011. Epub 2019 Sep 11.	2020	10.1016/j.aohep.2019.07.011	Review
27722159	NASH Cirrhosis - the New Burden in Liver Transplantation: How Should It Be Managed?	Canbay A, Sowa JP, Syn WK, Treckmann J.	Visc Med. 2016 Aug;32(4):234-238. doi: 10.1159/000446379. Epub 2016 Jul 29.	2016	10.1159/000446379	Review
32061907	Established and emerging factors affecting the progression of nonalcoholic fatty liver disease	Kechagias S, Nasr P, Blomdahl J, Ekstedt M.	Metabolism. 2020 Oct;111S:154183. doi: 10.1016/j.metabol.2020.154183. Epub 2020 Feb 14.	2020	10.1016/j.metabol.2020.154183	Review
37627329	Current Clinical Trial Status and Future Prospects of PPAR-Targeted Drugs for Treating Nonalcoholic Fatty Liver Disease	Kamata S, Honda A, Ishii I.	Biomolecules. 2023 Aug 18;13(8):1264. doi: 10.3390/biom13081264.	2023	10.3390/biom13081264	Review
37024215	Current Treatment Options, Including Diet, Exercise, and Medications: The Impact on Histology	Noureddin M, Abdelmalek MF.	Clin Liver Dis. 2023 May;27(2):397-412. doi: 10.1016/j.cld.2023.01.008. Epub 2023 Feb 26.	2023	10.1016/j.cld.2023.01.008	Review
35172328	Growth Hormone and Insulin-Like Growth Factor 1 Regulation of Nonalcoholic Fatty Liver Disease	Dichtel LE, Cordoba-Chacon J, Kineman RD.	J Clin Endocrinol Metab. 2022 Jun 16;107(7):1812-1824. doi: 10.1210/clinem/dgac088.	2022	10.1210/clinem/dgac088	Review
23971751	Immunological and molecular basis of nonalcoholic steatohepatitis and nonalcoholic fatty liver disease	Radwan MM, Radwan BM, Nandipati KC, Hunter WJ 3rd, Agrawal DK.	Expert Rev Clin Immunol. 2013 Aug;9(8):727-38. doi: 10.1586/1744666X.2013.816484.	2013	10.1586/1744666X.2013.816484	Review
34191460	Yttrium-90 Microspheres for Intermediate- or Advanced-Stage Hepatocellular Carcinoma	Young C, Subramonian A, Argáez C.	Ottawa (ON): Canadian Agency for Drugs and Technologies in Health; 2021 Mar.	2021	/	Review
30791767	Gut microbiota: novel therapeutic target for nonalcoholic fatty liver disease	Suk KT, Kim DJ.	Expert Rev Gastroenterol Hepatol. 2019 Mar;13(3):193-204. doi: 10.1080/17474124.2019.1569513. Epub 2019 Jan 25.	2019	10.1080/17474124.2019.1569513	Review
32865911	Role of the Gut Microbiome in Nonalcoholic Fatty Liver Disease Progression	Mungamuri SK, Vijayasarathy K.	Crit Rev Oncog. 2020;25(1):57-70. doi: 10.1615/CritRevOncog.2020035667.	2020	10.1615/CritRevOncog.2020035667	Review
32077612	Approach to the patient with chronic hepatitis B and decompensated cirrhosis	Shiffman ML.	Liver Int. 2020 Feb;40 Suppl 1:22-26. doi: 10.1111/liv.14359.	2020	10.1111/liv.14359	Review
31413528	Hepatocellular carcinoma in the post-hepatitis C virus era: Should we change the paradigm?	Meringer H, Shibolet O, Deutsch L.	World J Gastroenterol. 2019 Aug 7;25(29):3929-3940. doi: 10.3748/wjg.v25.i29.3929.	2019	10.3748/wjg.v25.i29.3929	Review
31755380	Combined use of Genetic Polymorphisms and Elastographic Techniques in NAFLD: Fact or Fiction?	Lombardi R, Fargion S, Fracanzani AL.	Curr Pharm Des. 2020;26(10):1010-1018. doi: 10.2174/1381612825666191122101021.	2020	10.2174/1381612825666191122101021	Review
31287572	Report on the AASLD/EASL Joint Workshop on Clinical Trial Endpoints in NAFLD	Rinella ME, Tacke F, Sanyal AJ, Anstee QM; participants of the AASLD/EASL Workshop.	Hepatology. 2019 Oct;70(4):1424-1436. doi: 10.1002/hep.30782. Epub 2019 Jul 9.	2019	10.1002/hep.30782	Review
32289115	Care of patients with liver disease during the COVID-19 pandemic: EASL-ESCMID position paper	Boettler T, Newsome PN, Mondelli MU, Maticic M, Cordero E, Cornberg M, Berg T.	JHEP Rep. 2020 Jun;2(3):100113. doi: 10.1016/j.jhepr.2020.100113. Epub 2020 Apr 2.	2020	10.1016/j.jhepr.2020.100113	Review
33444607	Mitochondrial dynamics and nonalcoholic fatty liver disease (NAFLD): new perspectives for a fairy-tale ending?	Longo M, Meroni M, Paolini E, Macchi C, Dongiovanni P.	Metabolism. 2021 Apr;117:154708. doi: 10.1016/j.metabol.2021.154708. Epub 2021 Jan 11.	2021	10.1016/j.metabol.2021.154708	Review
38809498	RNA modifications in the progression of liver diseases: from fatty liver to cancer	Li S, Mehal WZ, Ouyang X.	Sci China Life Sci. 2024 Oct;67(10):2105-2119. doi: 10.1007/s11427-023-2494-x. Epub 2024 May 27.	2024	10.1007/s11427-023-2494-x	Review
27508191	A clinical perspective of the link between metabolic syndrome and hepatocellular carcinoma	Cauchy F, Belghiti J.	J Hepatocell Carcinoma. 2015 Feb 23;2:19-27. doi: 10.2147/JHC.S44521. eCollection 2015.	2015	10.2147/JHC.S44521	Review
38850496	Review of current and new drugs for the treatment of metabolic-associated fatty liver disease	Gish R, Fan JG, Dossaji Z, Fichez J, Laeeq T, Chun M, Boursier J.	Hepatol Int. 2024 Oct;18(Suppl 2):977-989. doi: 10.1007/s12072-024-10698-y. Epub 2024 Jun 8.	2024	10.1007/s12072-024-10698-y	Review
21091931	Epidemiology of the metabolic syndrome in the USA	McCullough AJ.	J Dig Dis. 2011 Oct;12(5):333-40. doi: 10.1111/j.1751-2980.2010.00469.x.	2011	10.1111/j.1751-2980.2010.00469.x	Review
16941687	Global challenges in liver disease	Williams R.	Hepatology. 2006 Sep;44(3):521-6. doi: 10.1002/hep.21347.	2006	10.1002/hep.21347	Review
39110048	Evidence-Based Unani Pharmacotherapeutics for the Treatment of Non-Alcoholic Fatty Liver Disease: A Mechanistic Review	Nasir F, Itrat M, Khan F.	Altern Ther Health Med. 2024 Aug;30(8):32-42.	2024	/	Review
26755858	Multipotent mesenchymal stromal cells: A promising strategy to manage alcoholic liver disease	Ezquer F, Bruna F, Calligaris S, Conget P, Ezquer M.	World J Gastroenterol. 2016 Jan 7;22(1):24-36. doi: 10.3748/wjg.v22.i1.24.	2016	10.3748/wjg.v22.i1.24	Review
33546191	Insights into the Impact of Microbiota in the Treatment of NAFLD/NASH and Its Potential as a Biomarker for Prognosis and Diagnosis	Plaza-Díaz J, Solis-Urra P, Aragón-Vela J, Rodríguez-Rodríguez F, Olivares-Arancibia J, Álvarez-Mercado AI.	Biomedicines. 2021 Feb 3;9(2):145. doi: 10.3390/biomedicines9020145.	2021	10.3390/biomedicines9020145	Review
26641143	The role of insulin resistance in nonalcoholic steatohepatitis and liver disease development--a potential therapeutic target?	Dongiovanni P, Rametta R, Meroni M, Valenti L.	Expert Rev Gastroenterol Hepatol. 2016;10(2):229-42. doi: 10.1586/17474124.2016.1110018. Epub 2015 Dec 5.	2016	10.1586/17474124.2016.1110018	Review
38398327	Metabolic Disorders in Liver Transplant Recipients: The State of the Art	Gabrielli F, Golfieri L, Nascimbeni F, Andreone P, Gitto S.	J Clin Med. 2024 Feb 9;13(4):1014. doi: 10.3390/jcm13041014.	2024	10.3390/jcm13041014	Review
24222941	PNPLA3 I148M polymorphism and progressive liver disease	Dongiovanni P, Donati B, Fares R, Lombardi R, Mancina RM, Romeo S, Valenti L.	World J Gastroenterol. 2013 Nov 7;19(41):6969-78. doi: 10.3748/wjg.v19.i41.6969.	2013	10.3748/wjg.v19.i41.6969	Review
30544653	miRNA Signature in NAFLD: A Turning Point for a Non-Invasive Diagnosis	Dongiovanni P, Meroni M, Longo M, Fargion S, Fracanzani AL.	Int J Mol Sci. 2018 Dec 10;19(12):3966. doi: 10.3390/ijms19123966.	2018	10.3390/ijms19123966	Review
36457551	Crucial role of T cells in NAFLD-related disease: A review and prospect	Mao T, Yang R, Luo Y, He K.	Front Endocrinol (Lausanne). 2022 Nov 15;13:1051076. doi: 10.3389/fendo.2022.1051076. eCollection 2022.	2022	10.3389/fendo.2022.1051076	Review
31375010	Novel Insights into the Genetic Landscape of Nonalcoholic Fatty Liver Disease	Taliento AE, Dallio M, Federico A, Prati D, Valenti L.	Int J Environ Res Public Health. 2019 Aug 1;16(15):2755. doi: 10.3390/ijerph16152755.	2019	10.3390/ijerph16152755	Review
35080048	Malaysian Society of Gastroenterology and Hepatology consensus statement on metabolic dysfunction-associated fatty liver disease	Chan WK, Tan SS, Chan SP, Lee YY, Tee HP, Mahadeva S, Goh KL, Ramli AS, Mustapha F, Kosai NR, Raja Ali RA.	J Gastroenterol Hepatol. 2022 May;37(5):795-811. doi: 10.1111/jgh.15787. Epub 2022 Feb 8.	2022	10.1111/jgh.15787	Review
17468549	Liver diseases in the elderly: an update	Floreani A.	Dig Dis. 2007;25(2):138-43. doi: 10.1159/000099478.	2007	10.1159/000099478	Review
35190696	Updates on novel pharmacotherapeutics for the treatment of nonalcoholic steatohepatitis	Yang YY, Xie L, Zhang NP, Zhou D, Liu TT, Wu J.	Acta Pharmacol Sin. 2022 May;43(5):1180-1190. doi: 10.1038/s41401-022-00860-3. Epub 2022 Feb 21.	2022	10.1038/s41401-022-00860-3	Review
27548822	Extrahepatic Diseases and NAFLD: The Triangular Relationship between NAFLD, Type 2-Diabetes and Dysbiosis	Scorletti E, Byrne CD.	Dig Dis. 2016;34 Suppl 1:11-8. doi: 10.1159/000447276. Epub 2016 Aug 22.	2016	10.1159/000447276	Review
35602098	A Molecular Insight into the Role of Antioxidants in Nonalcoholic Fatty Liver Diseases	Ezhilarasan D, Lakshmi T.	Oxid Med Cell Longev. 2022 May 11;2022:9233650. doi: 10.1155/2022/9233650. eCollection 2022.	2022	10.1155/2022/9233650	Review
31034092	Defining Improvement in Nonalcoholic Steatohepatitis for Treatment Trial Endpoints: Recommendations From the Liver Forum	Cheung A, Neuschwander-Tetri BA, Kleiner DE, Schabel E, Rinella M, Harrison S, Ratziu V, Sanyal AJ, Loomba R, Jeannin Megnien S, Torstenson R, Miller V; Liver Forum Case Definitions Working Group.	Hepatology. 2019 Nov;70(5):1841-1855. doi: 10.1002/hep.30672.	2019	10.1002/hep.30672	Review
35269846	PD-1/PD-L1 Immuno-Mediated Therapy in NAFLD: Advantages and Obstacles in the Treatment of Advanced Disease	Lombardi R, Piciotti R, Dongiovanni P, Meroni M, Fargion S, Fracanzani AL.	Int J Mol Sci. 2022 Feb 28;23(5):2707. doi: 10.3390/ijms23052707.	2022	10.3390/ijms23052707	Review
31689910	The Role of Probiotics in Nonalcoholic Fatty Liver Disease: A New Insight into Therapeutic Strategies	Meroni M, Longo M, Dongiovanni P.	Nutrients. 2019 Nov 4;11(11):2642. doi: 10.3390/nu11112642.	2019	10.3390/nu11112642	Review
31914377	Leveraging Human Genetics to Identify Potential New Treatments for Fatty Liver Disease	Romeo S, Sanyal A, Valenti L.	Cell Metab. 2020 Jan 7;31(1):35-45. doi: 10.1016/j.cmet.2019.12.002.	2020	10.1016/j.cmet.2019.12.002	Review
19925500	Review article: the management of hepatocellular carcinoma	Cabrera R, Nelson DR.	Aliment Pharmacol Ther. 2010 Feb 15;31(4):461-76. doi: 10.1111/j.1365-2036.2009.04200.x. Epub 2009 Nov 19.	2010	10.1111/j.1365-2036.2009.04200.x	Review
30070714	Patient-Reported Outcomes and the Economic Effects of Nonalcoholic Fatty Liver Disease and Nonalcoholic Steatohepatitis: The Value Proposition	Younossi ZM.	Hepatology. 2018 Dec;68(6):2405-2412. doi: 10.1002/hep.30125.	2018	10.1002/hep.30125	Review
33149804	Role of Oxidative Stress in Hepatic and Extrahepatic Dysfunctions during Nonalcoholic Fatty Liver Disease (NAFLD)	Gonzalez A, Huerta-Salgado C, Orozco-Aguilar J, Aguirre F, Tacchi F, Simon F, Cabello-Verrugio C.	Oxid Med Cell Longev. 2020 Oct 19;2020:1617805. doi: 10.1155/2020/1617805. eCollection 2020.	2020	10.1155/2020/1617805	Review
29369303	Report from the International Conference on Viral Hepatitis - 2017	Soriano V, Young B, Reau N.	AIDS Rev. 2018 Jan-Mar;20(1):58-70.	2018	/	Review
38674209	The Many Faces of Metabolic Dysfunction-Associated Fatty Liver Disease Treatment: From the Mediterranean Diet to Fecal Microbiota Transplantation	Abenavoli L, Gambardella ML, Scarlata GGM, Lenci I, Baiocchi L, Luzza F.	Medicina (Kaunas). 2024 Mar 29;60(4):563. doi: 10.3390/medicina60040563.	2024	10.3390/medicina60040563	Review
23507799	Progression of NAFLD to diabetes mellitus, cardiovascular disease or cirrhosis	Anstee QM, Targher G, Day CP.	Nat Rev Gastroenterol Hepatol. 2013 Jun;10(6):330-44. doi: 10.1038/nrgastro.2013.41. Epub 2013 Mar 19.	2013	10.1038/nrgastro.2013.41	Review
26159280	Challenges and Management of Liver Cirrhosis: Practical Issues in the Therapy of Patients with Cirrhosis due to NAFLD and NASH	Traussnigg S, Kienbacher C, Halilbasic E, Rechling C, Kazemi-Shirazi L, Hofer H, Munda P, Trauner M.	Dig Dis. 2015;33(4):598-607. doi: 10.1159/000375353. Epub 2015 Jul 6.	2015	10.1159/000375353	Review
32629394	MBOAT7 down-regulation by genetic and environmental factors predisposes to MAFLD	Meroni M, Longo M, Fracanzani AL, Dongiovanni P.	EBioMedicine. 2020 Jul;57:102866. doi: 10.1016/j.ebiom.2020.102866. Epub 2020 Jul 3.	2020	10.1016/j.ebiom.2020.102866	Review
21459211	Increasing burden of liver disease in patients with HIV infection	Joshi D, O'Grady J, Dieterich D, Gazzard B, Agarwal K.	Lancet. 2011 Apr 2;377(9772):1198-209. doi: 10.1016/S0140-6736(10)62001-6.	2011	10.1016/S0140-6736(10)62001-6	Review
38657500	Comprehensive study of the interplay between immunological and metabolic factors in hepatic steatosis	Banerjee A, Das D, Mukherjee S, Maji BK.	Int Immunopharmacol. 2024 May 30;133:112091. doi: 10.1016/j.intimp.2024.112091. Epub 2024 Apr 23.	2024	10.1016/j.intimp.2024.112091	Review
31969087	Genetics and Epigenetics in the Clinic: Precision Medicine in the Management of Fatty Liver Disease	Cespiati A, Youngson NA, Tourna A, Valenti L.	Curr Pharm Des. 2020;26(10):998-1009. doi: 10.2174/1381612826666200122151251.	2020	10.2174/1381612826666200122151251	Review
31053546	Alcohol-related liver disease: Clinical practice guidelines by the Latin American Association for the Study of the Liver (ALEH)	Arab JP, Roblero JP, Altamirano J, Bessone F, Chaves Araujo R, Higuera-De la Tijera F, Restrepo JC, Torre A, Urzua A, Simonetto DA, Abraldes JG, Méndez-Sánchez N, Contreras F, Lucey MR, Shah VH, Cortez-Pinto H, Bataller R.	Ann Hepatol. 2019 May-Jun;18(3):518-535. doi: 10.1016/j.aohep.2019.04.005. Epub 2019 Apr 18.	2019	10.1016/j.aohep.2019.04.005	Review
20494888	[Hepatocellular carcinoma: occurrence, risk factors, biomarkers]	Fehér J, Lengyel G.	Orv Hetil. 2010 Jun 6;151(23):933-40. doi: 10.1556/OH.2010.28900.	2010	10.1556/OH.2010.28900	Review
19221528	Hepatogenous diabetes. Current views of an ancient problem	García-Compean D, Jaquez-Quintana JO, Maldonado-Garza H.	Ann Hepatol. 2009 Jan-Mar;8(1):13-20.	2009	/	Review
32884369	Evaluating the Therapeutic Potential of Cenicriviroc in the Treatment of Nonalcoholic Steatohepatitis with Fibrosis: A Brief Report on Emerging Data	Diaz Soto MP, Lim JK.	Hepat Med. 2020 Aug 13;12:115-123. doi: 10.2147/HMER.S230613. eCollection 2020.	2020	10.2147/HMER.S230613	Review
26676813	Insights from Genome-Wide Association Analyses of Nonalcoholic Fatty Liver Disease	Kahali B, Halligan B, Speliotes EK.	Semin Liver Dis. 2015 Nov;35(4):375-91. doi: 10.1055/s-0035-1567870. Epub 2015 Dec 16.	2015	10.1055/s-0035-1567870	Review
35899794	Are isothiocyanates and polyphenols from Brassicaceae vegetables emerging as preventive/therapeutic strategies for NAFLD? The landscape of recent preclinical findings	Bacil GP, Cogliati B, Cardoso DR, Barbisan LF, Romualdo GR.	Food Funct. 2022 Aug 15;13(16):8348-8362. doi: 10.1039/d2fo01488b.	2022	10.1039/d2fo01488b	Review
32835190	Impact of COVID-19 on the care of patients with liver disease: EASL-ESCMID position paper after 6 months of the pandemic	Boettler T, Marjot T, Newsome PN, Mondelli MU, Maticic M, Cordero E, Jalan R, Moreau R, Cornberg M, Berg T.	JHEP Rep. 2020 Oct;2(5):100169. doi: 10.1016/j.jhepr.2020.100169. Epub 2020 Aug 4.	2020	10.1016/j.jhepr.2020.100169	Review
23513788	[Epidemiology, natural history, and risk factors of hepatocellular carcinoma]	Fares N, Péron JM.	Rev Prat. 2013 Feb;63(2):216-7, 220-2.	2013	/	Review
27510334	[Hepatic steatosis : Differential diagnostics and current aspects]	Canbay A, Gerken G, Bechmann LP.	Internist (Berl). 2016 Sep;57(9):879-92. doi: 10.1007/s00108-016-0112-0.	2016	10.1007/s00108-016-0112-0	Review
31149341	A structured literature review of interventions used in the management of nonalcoholic steatohepatitis (NASH)	Povsic M, Oliver L, Jiandani NR, Perry R, Bottomley J.	Pharmacol Res Perspect. 2019 May 27;7(3):e00485. doi: 10.1002/prp2.485. eCollection 2019 Jun.	2019	10.1002/prp2.485	Review
27627077	[Treatment of liver cirrhosis - actually possibility of ambulant internist]	Ehrmann J, Aiglová K, Konečný M, Procházka V, Vrzalová D.	Vnitr Lek. 2016 Fall;62(7-8):553-63.	2016	/	Review
24282628	Dietary anthocyanins as nutritional therapy for nonalcoholic fatty liver disease	Valenti L, Riso P, Mazzocchi A, Porrini M, Fargion S, Agostoni C.	Oxid Med Cell Longev. 2013;2013:145421. doi: 10.1155/2013/145421. Epub 2013 Oct 24.	2013	10.1155/2013/145421	Review
30065915	Nonalcoholic Fatty Liver Disease Cirrhosis: A Review of Its Epidemiology, Risk Factors, Clinical Presentation, Diagnosis, Management, and Prognosis	Li B, Zhang C, Zhan YT.	Can J Gastroenterol Hepatol. 2018 Jul 2;2018:2784537. doi: 10.1155/2018/2784537. eCollection 2018.	2018	10.1155/2018/2784537	Review
38975605	Recurrence of Primary Disease After Adult Liver Transplant - Risk Factors, Early Diagnosis, Management, and Prevention	Mehtani R, Rathi S.	J Clin Exp Hepatol. 2024 Nov-Dec;14(6):101432. doi: 10.1016/j.jceh.2024.101432. Epub 2024 May 22.	2024	10.1016/j.jceh.2024.101432	Review
37511031	Role of Oxidative Stress and Carcinoembryonic Antigen-Related Cell Adhesion Molecule 1 in Nonalcoholic Fatty Liver Disease	Memaj P, Ouzerara Z, Jornayvaz FR.	Int J Mol Sci. 2023 Jul 10;24(14):11271. doi: 10.3390/ijms241411271.	2023	10.3390/ijms241411271	Review
32668632	Common Drug Pipelines for the Treatment of Diabetic Nephropathy and Hepatopathy: Can We Kill Two Birds with One Stone?	Sumida Y, Yoneda M, Toyoda H, Yasuda S, Tada T, Hayashi H, Nishigaki Y, Suzuki Y, Naiki T, Morishita A, Tobita H, Sato S, Kawabe N, Fukunishi S, Ikegami T, Kessoku T, Ogawa Y, Honda Y, Nakahara T, Munekage K, Ochi T, Sawada K, Takahashi A, Arai T, Kogiso T, Kimoto S, Tomita K, Notsumata K, Nonaka M, Kawata K, Takami T, Kumada T, Tomita E, Okanoue T, Nakajima A, Japan Study Group Of Nafld Jsg-Nafl…	Int J Mol Sci. 2020 Jul 13;21(14):4939. doi: 10.3390/ijms21144939.	2020	10.3390/ijms21144939	Review
34805412	Reenvisioning Traditional to Regenerative Therapeutic Advances in Managing Nonalcoholic Fatty Liver Disease in Diabetes Mellitus	Tsai LW, Lu YH, Dubey R, Chiou JF.	J Diabetes Res. 2021 Nov 11;2021:7692447. doi: 10.1155/2021/7692447. eCollection 2021.	2021	10.1155/2021/7692447	Review
28375406	Hot Topics in Primary Care: Diagnosis of Cirrhosis and Evaluation of Hepatic Encephalopathy: Common Errors and Their Significance for the PCP	Flamm SL.	J Fam Pract. 2017 Apr;66(4 Suppl):S34-S39.	2017	/	Review
35255263	Clinical characteristics, surveillance, treatment allocation, and outcomes of non-alcoholic fatty liver disease-related hepatocellular carcinoma: a systematic review and meta-analysis	Tan DJH, Ng CH, Lin SY, Pan XH, Tay P, Lim WH, Teng M, Syn N, Lim G, Yong JN, Quek J, Xiao J, Dan YY, Siddiqui MS, Sanyal AJ, Muthiah MD, Loomba R, Huang DQ.	Lancet Oncol. 2022 Apr;23(4):521-530. doi: 10.1016/S1470-2045(22)00078-X. Epub 2022 Mar 4.	2022	10.1016/S1470-2045(22)00078-X	Systematic Review
26057287	Nonalcoholic fatty liver disease: a systematic review	Rinella ME.	JAMA. 2015 Jun 9;313(22):2263-73. doi: 10.1001/jama.2015.5370.	2015	10.1001/jama.2015.5370	Systematic Review
33965578	Incidence of Hepatocellular Carcinoma in Patients With Nonalcoholic Fatty Liver Disease: A Systematic Review, Meta-analysis, and Meta-regression	Orci LA, Sanduzzi-Zamparelli M, Caballol B, Sapena V, Colucci N, Torres F, Bruix J, Reig M, Toso C.	Clin Gastroenterol Hepatol. 2022 Feb;20(2):283-292.e10. doi: 10.1016/j.cgh.2021.05.002. Epub 2021 May 28.	2022	10.1016/j.cgh.2021.05.002	Systematic Review
26341826	Hepatocellular carcinoma and lifestyles	Saran U, Humar B, Kolly P, Dufour JF.	J Hepatol. 2016 Jan;64(1):203-14. doi: 10.1016/j.jhep.2015.08.028. Epub 2015 Sep 1.	2016	10.1016/j.jhep.2015.08.028	Systematic Review
38281814	Global incidence of adverse clinical events in non-alcoholic fatty liver disease: A systematic review and meta-analysis	Le MH, Le DM, Baez TC, Dang H, Nguyen VH, Lee K, Stave CD, Ito T, Wu Y, Yeo YH, Ji F, Cheung R, Nguyen MH.	Clin Mol Hepatol. 2024 Apr;30(2):235-246. doi: 10.3350/cmh.2023.0485. Epub 2024 Jan 26.	2024	10.3350/cmh.2023.0485	Systematic Review
33608215	Outcomes after curative therapy for hepatocellular carcinoma in patients with non-alcoholic fatty liver disease: a meta-analysis and review of current literature	Chin KM, Prieto M, Cheong CK, Di Martino M, Ielpo B, Goh BKP, Koh YX.	HPB (Oxford). 2021 Aug;23(8):1164-1174. doi: 10.1016/j.hpb.2021.01.009. Epub 2021 Jan 29.	2021	10.1016/j.hpb.2021.01.009	Systematic Review
35803515	Clinical evidence of outcomes following liver transplantation in patients with nonalcoholic steatohepatitis: An updated meta-analysis and systematic review	Zhou GP, Jiang YZ, Sun LY, Zhu ZJ.	Int J Surg. 2022 Aug;104:106752. doi: 10.1016/j.ijsu.2022.106752. Epub 2022 Jul 5.	2022	10.1016/j.ijsu.2022.106752	Systematic Review
36070463	Estimating global prevalence, incidence, and outcomes of non-alcoholic fatty liver disease from 2000 to 2021: systematic review and meta-analysis	Liu J, Tian Y, Fu X, Mu C, Yao M, Ni Y, Liu Y, Li Z.	Chin Med J (Engl). 2022 Jul 20;135(14):1682-1691. doi: 10.1097/CM9.0000000000002277.	2022	10.1097/CM9.0000000000002277	Systematic Review
26934429	Ultrasonography for diagnosis of alcoholic cirrhosis in people with alcoholic liver disease	Pavlov CS, Casazza G, Semenistaia M, Nikolova D, Tsochatzis E, Liusina E, Ivashkin VT, Gluud C.	Cochrane Database Syst Rev. 2016 Mar 2;3(3):CD011602. doi: 10.1002/14651858.CD011602.pub2.	2016	10.1002/14651858.CD011602.pub2	Systematic Review
37440949	Hepatic, Extra-hepatic Outcomes and Causes of Mortality in NAFLD - An Umbrella Overview of Systematic Review of Meta-Analysis	Xiao J, Ng CH, Chan KE, Fu C, Tay P, Yong JN, Lim WH, Tan DJH, Syn N, Wong ZY, Tseng M, Chew N, Huang DQ, Dan YY, Wong VW, Loomba R, Siddiqui MS, Sanyal AJ, Noureddin M, Muthiah MD.	J Clin Exp Hepatol. 2023 Jul-Aug;13(4):656-665. doi: 10.1016/j.jceh.2022.11.006. Epub 2022 Nov 19.	2023	10.1016/j.jceh.2022.11.006	Systematic Review
34280304	Nutritional supplementation for nonalcohol-related fatty liver disease: a network meta-analysis	Komolafe O, Buzzetti E, Linden A, Best LM, Madden AM, Roberts D, Chase TJ, Fritche D, Freeman SC, Cooper NJ, Sutton AJ, Milne EJ, Wright K, Pavlov CS, Davidson BR, Tsochatzis E, Gurusamy KS.	Cochrane Database Syst Rev. 2021 Jul 19;7(7):CD013157. doi: 10.1002/14651858.CD013157.pub2.	2021	10.1002/14651858.CD013157.pub2	Systematic Review
34114650	Lifestyle modifications for nonalcohol-related fatty liver disease: a network meta-analysis	Buzzetti E, Linden A, Best LM, Madden AM, Roberts D, Chase TJG, Freeman SC, Cooper NJ, Sutton AJ, Fritche D, Milne EJ, Wright K, Pavlov CS, Davidson BR, Tsochatzis E, Gurusamy KS.	Cochrane Database Syst Rev. 2021 Jun 11;6(6):CD013156. doi: 10.1002/14651858.CD013156.pub2.	2021	10.1002/14651858.CD013156.pub2	Systematic Review
33905196	Non-Alcoholic Fatty Liver Disease Progression to Non-Alcoholic Steatohepatitis-Related Primary Liver Cancer	Udoh UA, Sanabria JD, Rajan PK, Banerjee M, Schade M, Sanabria JA, Smith G, Udoh G, Sodhi K, Pierre S, Shapiro JI, Sanabria JR.	In: Sergi CM, editor. Liver Cancer [Internet]. Brisbane (AU): Exon Publications; 2021 Apr 6. Chapter 3.	2021	10.36255/exonpublications.livercancer.2021.ch3	Books and Documents
34191460	Yttrium-90 Microspheres for Intermediate- or Advanced-Stage Hepatocellular Carcinoma	Young C, Subramonian A, Argáez C.	Ottawa (ON): Canadian Agency for Drugs and Technologies in Health; 2021 Mar.	2021	/	Books and Documents
32694178	Dietary cholesterol drives fatty liver-associated liver cancer by modulating gut microbiota and metabolites	Zhang X, Coker OO, Chu ES, Fu K, Lau HCH, Wang YX, Chan AWH, Wei H, Yang X, Sung JJY, Yu J.	Gut. 2021 Apr;70(4):761-774. doi: 10.1136/gutjnl-2019-319664. Epub 2020 Jul 21.	2021	10.1136/gutjnl-2019-319664	NOT HCC
33762733	NASH limits anti-tumour surveillance in immunotherapy-treated HCC	Pfister D, Núñez NG, Pinyol R, Govaere O, Pinter M, Szydlowska M, Gupta R, Qiu M, Deczkowska A, Weiner A, Müller F, Sinha A, Friebel E, Engleitner T, Lenggenhager D, Moncsek A, Heide D, Stirm K, Kosla J, Kotsiliti E, Leone V, Dudek M, Yousuf S, Inverso D, Singh I, Teijeiro A, Castet F, Montironi C, Haber PK, Tiniakos D, Bedossa P, Cockell S, Younes R, Vacca M, Marra F, Schattenberg JM, Allison M,…	Nature. 2021 Apr;592(7854):450-456. doi: 10.1038/s41586-021-03362-0. Epub 2021 Mar 24.	2021	10.1038/s41586-021-03362-0	NOT Liver Transplantation
38851997	EASL-EASD-EASO Clinical Practice Guidelines on the management of metabolic dysfunction-associated steatotic liver disease (MASLD)	European Association for the Study of the Liver (EASL). Electronic address: easloffice@easloffice.eu; European Association for the Study of Diabetes (EASD); European Association for the Study of Obesity (EASO); European Association for the Study of the Liver (EASL).	J Hepatol. 2024 Sep;81(3):492-542. doi: 10.1016/j.jhep.2024.04.031. Epub 2024 Jun 7.	2024	10.1016/j.jhep.2024.04.031	Practice Guideline
26057287	Nonalcoholic fatty liver disease: a systematic review	Rinella ME.	JAMA. 2015 Jun 9;313(22):2263-73. doi: 10.1001/jama.2015.5370.	2015	10.1001/jama.2015.5370	Review
29273476	Gasdermin D plays a key role as a pyroptosis executor of non-alcoholic steatohepatitis in humans and mice	Xu B, Jiang M, Chu Y, Wang W, Chen D, Li X, Zhang Z, Zhang D, Fan D, Nie Y, Shao F, Wu K, Liang J.	J Hepatol. 2018 Apr;68(4):773-782. doi: 10.1016/j.jhep.2017.11.040. Epub 2017 Dec 20.	2018	10.1016/j.jhep.2017.11.040	Animal Experiments
33248170	Non-invasive stratification of hepatocellular carcinoma risk in non-alcoholic fatty liver using polygenic risk scores	Bianco C, Jamialahmadi O, Pelusi S, Baselli G, Dongiovanni P, Zanoni I, Santoro L, Maier S, Liguori A, Meroni M, Borroni V, D'Ambrosio R, Spagnuolo R, Alisi A, Federico A, Bugianesi E, Petta S, Miele L, Vespasiani-Gentilucci U, Anstee QM, Stickel F, Hampe J, Fischer J, Berg T, Fracanzani AL, Soardo G, Reeves H, Prati D, Romeo S, Valenti L.	J Hepatol. 2021 Apr;74(4):775-782. doi: 10.1016/j.jhep.2020.11.024. Epub 2020 Nov 25.	2021	10.1016/j.jhep.2020.11.024	NOT Liver Transplantation
37647992	Familial coaggregation of MASLD with hepatocellular carcinoma and adverse liver outcomes: Nationwide multigenerational cohort study	Ebrahimi F, Hagström H, Sun J, Bergman D, Shang Y, Yang W, Roelstraete B, Ludvigsson JF.	J Hepatol. 2023 Dec;79(6):1374-1384. doi: 10.1016/j.jhep.2023.08.018. Epub 2023 Aug 28.	2023	10.1016/j.jhep.2023.08.018	NOT Liver Transplantation
36402450	Longitudinal changes in fibrosis markers are associated with risk of cirrhosis and hepatocellular carcinoma in non-alcoholic fatty liver disease	Cholankeril G, Kramer JR, Chu J, Yu X, Balakrishnan M, Li L, El-Serag HB, Kanwal F.	J Hepatol. 2023 Mar;78(3):493-500. doi: 10.1016/j.jhep.2022.10.035. Epub 2022 Nov 17.	2023	10.1016/j.jhep.2022.10.035	NOT Liver Transplantation
33965578	Incidence of Hepatocellular Carcinoma in Patients With Nonalcoholic Fatty Liver Disease: A Systematic Review, Meta-analysis, and Meta-regression	Orci LA, Sanduzzi-Zamparelli M, Caballol B, Sapena V, Colucci N, Torres F, Bruix J, Reig M, Toso C.	Clin Gastroenterol Hepatol. 2022 Feb;20(2):283-292.e10. doi: 10.1016/j.cgh.2021.05.002. Epub 2021 May 28.	2022	10.1016/j.cgh.2021.05.002	Review
37290471	Performance of non-invasive tests and histology for the prediction of clinical outcomes in patients with non-alcoholic fatty liver disease: an individual participant data meta-analysis	Mózes FE, Lee JA, Vali Y, Alzoubi O, Staufer K, Trauner M, Paternostro R, Stauber RE, Holleboom AG, van Dijk AM, Mak AL, Boursier J, de Saint Loup M, Shima T, Bugianesi E, Gaia S, Armandi A, Shalimar, Lupșor-Platon M, Wong VW, Li G, Wong GL, Cobbold J, Karlas T, Wiegand J, Sebastiani G, Tsochatzis E, Liguori A, Yoneda M, Nakajima A, Hagström H, Akbari C, Hirooka M, Chan WK, Mahadeva S, Rajaram R,…	Lancet Gastroenterol Hepatol. 2023 Aug;8(8):704-713. doi: 10.1016/S2468-1253(23)00141-3. Epub 2023 Jun 5.	2023	10.1016/S2468-1253(23)00141-3	Systematic Review
29665135	Hepatocellular Carcinoma Is Associated With Gut Microbiota Profile and Inflammation in Nonalcoholic Fatty Liver Disease	Ponziani FR, Bhoori S, Castelli C, Putignani L, Rivoltini L, Del Chierico F, Sanguinetti M, Morelli D, Paroni Sterbini F, Petito V, Reddel S, Calvani R, Camisaschi C, Picca A, Tuccitto A, Gasbarrini A, Pompili M, Mazzaferro V.	Hepatology. 2019 Jan;69(1):107-120. doi: 10.1002/hep.30036. Epub 2018 Jul 10.	2019	10.1002/hep.30036	NOT Liver Transplantation
34146477	Tripartite motif 16 ameliorates nonalcoholic steatohepatitis by promoting the degradation of phospho-TAK1	Wang L, Zhang X, Lin ZB, Yang PJ, Xu H, Duan JL, Ruan B, Song P, Liu JJ, Yue ZS, Fang ZQ, Hu H, Liu Z, Huang XL, Yang L, Tian S, Tao KS, Han H, Dou KF.	Cell Metab. 2021 Jul 6;33(7):1372-1388.e7. doi: 10.1016/j.cmet.2021.05.019. Epub 2021 Jun 18.	2021	10.1016/j.cmet.2021.05.019	Animal Experiments
36828740	Outcomes of liver transplantation in non-alcoholic steatohepatitis (NASH) versus non-NASH associated hepatocellular carcinoma	Rajendran L, Murillo Perez CF, Ivanics T, Claasen MPAW, Hansen BE, Wallace D, Yoon PD, Sapisochin G.	HPB (Oxford). 2023 May;25(5):556-567. doi: 10.1016/j.hpb.2023.01.019. Epub 2023 Feb 3.	2023	10.1016/j.hpb.2023.01.019	included
34762106	Association of Bariatric Surgery With Major Adverse Liver and Cardiovascular Outcomes in Patients With Biopsy-Proven Nonalcoholic Steatohepatitis	Aminian A, Al-Kurd A, Wilson R, Bena J, Fayazzadeh H, Singh T, Albaugh VL, Shariff FU, Rodriguez NA, Jin J, Brethauer SA, Dasarathy S, Alkhouri N, Schauer PR, McCullough AJ, Nissen SE.	JAMA. 2021 Nov 23;326(20):2031-2042. doi: 10.1001/jama.2021.19569.	2021	10.1001/jama.2021.19569	NOT HCC
31229271	Liver transplantation for non-alcoholic steatohepatitis in Europe: Where do we stand?	Durand F, Pavesi M, Cheung R.	J Hepatol. 2019 Aug;71(2):240-242. doi: 10.1016/j.jhep.2019.05.018. Epub 2019 Jun 20.	2019	10.1016/j.jhep.2019.05.018	Editorial
38718791	A 5:2 intermittent fasting regimen ameliorates NASH and fibrosis and blunts HCC development via hepatic PPARα and PCK1	Gallage S, Ali A, Barragan Avila JE, Seymen N, Ramadori P, Joerke V, Zizmare L, Aicher D, Gopalsamy IK, Fong W, Kosla J, Focaccia E, Li X, Yousuf S, Sijmonsma T, Rahbari M, Kommoss KS, Billeter A, Prokosch S, Rothermel U, Mueller F, Hetzer J, Heide D, Schinkel B, Machauer T, Pichler B, Malek NP, Longerich T, Roth S, Rose AJ, Schwenck J, Trautwein C, Karimi MM, Heikenwalder M.	Cell Metab. 2024 Jun 4;36(6):1371-1393.e7. doi: 10.1016/j.cmet.2024.04.015. Epub 2024 May 7.	2024	10.1016/j.cmet.2024.04.015	Animal Experiments
32531342	Nonalcoholic Steatohepatitis Is the Most Rapidly Increasing Indication for Liver Transplantation in the United States	Younossi ZM, Stepanova M, Ong J, Trimble G, AlQahtani S, Younossi I, Ahmed A, Racila A, Henry L.	Clin Gastroenterol Hepatol. 2021 Mar;19(3):580-589.e5. doi: 10.1016/j.cgh.2020.05.064. Epub 2020 Jun 9.	2021	10.1016/j.cgh.2020.05.064	NOT HCC
37224925	Intestinal B cells license metabolic T-cell activation in NASH microbiota/antigen-independently and contribute to fibrosis by IgA-FcR signalling	Kotsiliti E, Leone V, Schuehle S, Govaere O, Li H, Wolf MJ, Horvatic H, Bierwirth S, Hundertmark J, Inverso D, Zizmare L, Sarusi-Portuguez A, Gupta R, O'Connor T, Giannou AD, Shiri AM, Schlesinger Y, Beccaria MG, Rennert C, Pfister D, Öllinger R, Gadjalova I, Ramadori P, Rahbari M, Rahbari N, Healy ME, Fernández-Vaquero M, Yahoo N, Janzen J, Singh I, Fan C, Liu X, Rau M, Feuchtenberger M, Schwane…	J Hepatol. 2023 Aug;79(2):296-313. doi: 10.1016/j.jhep.2023.04.037. Epub 2023 May 22.	2023	10.1016/j.jhep.2023.04.037	Animal Experiments
35553006	Automated fibrosis phenotyping of liver tissue from non-tumor lesions of patients with and without hepatocellular carcinoma after liver transplantation for non-alcoholic fatty liver disease	Nakamura Y, Miyaaki H, Miuma S, Akazawa Y, Fukusima M, Sasaki R, Haraguchi M, Soyama A, Hidaka M, Eguchi S, Nakao K.	Hepatol Int. 2022 Jun;16(3):555-561. doi: 10.1007/s12072-022-10340-9. Epub 2022 May 13.	2022	10.1007/s12072-022-10340-9	NOT Liver Transplantation
26934227	NAFLD causes selective CD4(+) T lymphocyte loss and promotes hepatocarcinogenesis	Ma C, Kesarwala AH, Eggert T, Medina-Echeverz J, Kleiner DE, Jin P, Stroncek DF, Terabe M, Kapoor V, ElGindi M, Han M, Thornton AM, Zhang H, Egger M, Luo J, Felsher DW, McVicar DW, Weber A, Heikenwalder M, Greten TF.	Nature. 2016 Mar 10;531(7593):253-7. doi: 10.1038/nature16969. Epub 2016 Mar 2.	2016	10.1038/nature16969	Animal Experiments
37604268	Progression of non-alcoholic fatty liver disease and long-term outcomes: A nationwide paired liver biopsy cohort study	Simon TG, Roelstraete B, Hagström H, Loomba R, Ludvigsson JF.	J Hepatol. 2023 Dec;79(6):1366-1373. doi: 10.1016/j.jhep.2023.08.008. Epub 2023 Aug 19.	2023	10.1016/j.jhep.2023.08.008	NOT Liver Transplantation
37749332	Interaction between estrogen receptor-α and PNPLA3 p.I148M variant drives fatty liver disease susceptibility in women	Cherubini A, Ostadreza M, Jamialahmadi O, Pelusi S, Rrapaj E, Casirati E, Passignani G, Norouziesfahani M, Sinopoli E, Baselli G, Meda C, Dongiovanni P, Dondossola D, Youngson N, Tourna A, Chokshi S, Bugianesi E; EPIDEMIC Study Investigators; Della Torre S, Prati D, Romeo S, Valenti L.	Nat Med. 2023 Oct;29(10):2643-2655. doi: 10.1038/s41591-023-02553-8. Epub 2023 Sep 25.	2023	10.1038/s41591-023-02553-8	NOT HCC
33515644	STARD1 promotes NASH-driven HCC by sustaining the generation of bile acids through the alternative mitochondrial pathway	Conde de la Rosa L, Garcia-Ruiz C, Vallejo C, Baulies A, Nuñez S, Monte MJ, Marin JJG, Baila-Rueda L, Cenarro A, Civeira F, Fuster J, Garcia-Valdecasas JC, Ferrer J, Karin M, Ribas V, Fernandez-Checa JC.	J Hepatol. 2021 Jun;74(6):1429-1441. doi: 10.1016/j.jhep.2021.01.028. Epub 2021 Jan 27.	2021	10.1016/j.jhep.2021.01.028	Animal Experiments
35051649	Clinical Outcomes in Biopsy-Proven Nonalcoholic Fatty Liver Disease Patients: A Multicenter Registry-based Cohort Study	Fujii H, Iwaki M, Hayashi H, Toyoda H, Oeda S, Hyogo H, Kawanaka M, Morishita A, Munekage K, Kawata K, Yamamura S, Sawada K, Maeshiro T, Tobita H, Yoshida Y, Naito M, Araki A, Arakaki S, Kawaguchi T, Noritake H, Ono M, Masaki T, Yasuda S, Tomita E, Yoneda M, Kawada N, Tokushige A, Kamada Y, Takahashi H, Ueda S, Aishima S, Sumida Y, Nakajima A, Okanoue T; Japan Study Group of Nonalcoholic Fatty Li…	Clin Gastroenterol Hepatol. 2023 Feb;21(2):370-379. doi: 10.1016/j.cgh.2022.01.002. Epub 2022 Jan 17.	2023	10.1016/j.cgh.2022.01.002	NOT HCC
38852583	EASL-EASD-EASO Clinical Practice Guidelines on the Management of Metabolic Dysfunction-Associated Steatotic Liver Disease (MASLD)	European Association for the Study of the Liver (EASL); European Association for the Study of Diabetes (EASD); European Association for the Study of Obesity (EASO).	Obes Facts. 2024;17(4):374-444. doi: 10.1159/000539371. Epub 2024 Jun 7.	2024	10.1159/000539371	Practice Guideline
33905196	Non-Alcoholic Fatty Liver Disease Progression to Non-Alcoholic Steatohepatitis-Related Primary Liver Cancer	Udoh UA, Sanabria JD, Rajan PK, Banerjee M, Schade M, Sanabria JA, Smith G, Udoh G, Sodhi K, Pierre S, Shapiro JI, Sanabria JR.	In: Sergi CM, editor. Liver Cancer [Internet]. Brisbane (AU): Exon Publications; 2021 Apr 6. Chapter 3.	2021	10.36255/exonpublications.livercancer.2021.ch3	Review
37823811	[Liver Cirrhosis]	Brenig R, Bernsmeier C.	Praxis (Bern 1994). 2023 Sep;112(11):554-561.	2023	/	Review
27543837	The economic and clinical burden of nonalcoholic fatty liver disease in the United States and Europe	Younossi ZM, Blissett D, Blissett R, Henry L, Stepanova M, Younossi Y, Racila A, Hunt S, Beckerman R.	Hepatology. 2016 Nov;64(5):1577-1586. doi: 10.1002/hep.28785. Epub 2016 Sep 26.	2016	10.1002/hep.28785	NOT HCC
36776889	Caspase-11 promotes high-fat diet-induced NAFLD by increasing glycolysis, OXPHOS, and pyroptosis in macrophages	Drummer C 4th, Saaoud F, Jhala NC, Cueto R, Sun Y, Xu K, Shao Y, Lu Y, Shen H, Yang L, Zhou Y, Yu J, Wu S, Snyder NW, Hu W, Zhuo J', Zhong Y, Jiang X, Wang H, Yang X.	Front Immunol. 2023 Jan 26;14:1113883. doi: 10.3389/fimmu.2023.1113883. eCollection 2023.	2023	10.3389/fimmu.2023.1113883	Practice Guideline
28347804	O-GlcNAc transferase promotes fatty liver-associated liver cancer through inducing palmitic acid and activating endoplasmic reticulum stress	Xu W, Zhang X, Wu JL, Fu L, Liu K, Liu D, Chen GG, Lai PB, Wong N, Yu J.	J Hepatol. 2017 Aug;67(2):310-320. doi: 10.1016/j.jhep.2017.03.017. Epub 2017 Mar 25.	2017	10.1016/j.jhep.2017.03.017	Animal Experiments
35042213	Non-Alcoholic Fatty Liver Disease-Related Hepatocellular Carcinoma: Immunohistochemical Assessment of Markers of Cancer Cell Metabolism	Granja SC, Longatto-Filho A, de Campos PB, Oliveira CP, Stefano JT, Martins-Filho SN, Chagas AL, Herman P, D'Albuquerque LC, Reis Alvares-da-Silva M, Carrilho FJ, Baltazar F, Alves VAF.	Pathobiology. 2022;89(3):157-165. doi: 10.1159/000521034. Epub 2022 Jan 18.	2022	10.1159/000521034	NOT Liver Transplantation
34297426	Gastrodin Improves Nonalcoholic Fatty Liver Disease Through Activation of the Adenosine Monophosphate-Activated Protein Kinase Signaling Pathway	Wan J, Zhang Y, Yang D, Liang Y, Yang L, Hu S, Liu Z, Fang Q, Tian S, Ding Y.	Hepatology. 2021 Dec;74(6):3074-3090. doi: 10.1002/hep.32068. Epub 2021 Sep 24.	2021	10.1002/hep.32068	Animal Experiments
34544629	Outcomes of liver transplantation for nonalcoholic steatohepatitis-associated hepatocellular carcinoma	Holzner ML, Florman S, Schwartz ME, Tabrizian P.	HPB (Oxford). 2022 Apr;24(4):470-477. doi: 10.1016/j.hpb.2021.08.943. Epub 2021 Sep 6.	2022	10.1016/j.hpb.2021.08.943	included
27617201	Non-alcoholic fatty liver and the gut microbiota	Bashiardes S, Shapiro H, Rozin S, Shibolet O, Elinav E.	Mol Metab. 2016 Jun 14;5(9):782-94. doi: 10.1016/j.molmet.2016.06.003. eCollection 2016 Sep.	2016	10.1016/j.molmet.2016.06.003	NOT HCC
38157359	Portosystemic shunting prevents hepatocellular carcinoma in non-alcoholic fatty liver disease mouse models	Peloso A, Lacotte S, Gex Q, Slits F, Moeckli B, Oldani G, Tihy M, Hautefort A, Kwak B, Rubbia-Brandt L, Toso C.	PLoS One. 2023 Dec 29;18(12):e0296265. doi: 10.1371/journal.pone.0296265. eCollection 2023.	2023	10.1371/journal.pone.0296265	Animal Experiments
25884354	Treatment and survival of non-alcoholic steatohepatitis associated hepatocellular carcinoma	Weinmann A, Alt Y, Koch S, Nelles C, Düber C, Lang H, Otto G, Zimmermann T, Marquardt JU, Galle PR, Wörns MA, Schattenberg JM.	BMC Cancer. 2015 Apr 1;15:210. doi: 10.1186/s12885-015-1197-x.	2015	10.1186/s12885-015-1197-x	NOT Liver Transplantation
31931541	A young patient with type 2 diabetes associated non-alcoholic steatohepatitis, liver cirrhosis, and hepatocellular carcinoma	Michel M, Kalliga E, Labenz C, Straub BK, Wörns MA, Galle PR, Schattenberg JM.	Z Gastroenterol. 2020 Jan;58(1):57-62. doi: 10.1055/a-1062-8788. Epub 2020 Jan 13.	2020	10.1055/a-1062-8788	Case Reports
38686208	Impact of the diagnosis of metabolic dysfunction-associated fatty liver disease and non-alcoholic fatty liver disease in patients undergoing liver transplantation for hepatocellular carcinoma	Zhu JQ, Liu JZ, Yang SW, Ren ZY, Ye XY, Liu Z, Li XL, Han DD, He Q.	Front Endocrinol (Lausanne). 2024 Apr 15;15:1306091. doi: 10.3389/fendo.2024.1306091. eCollection 2024.	2024	10.3389/fendo.2024.1306091	excluded, not NASH
30908822	Improving survival in patients with hepatocellular carcinoma related to chronic hepatitis C and B but not in those related to non-alcoholic steatohepatitis or alcoholic liver disease: a 20-year experience from a national programme	Hassan I, Gane E.	Intern Med J. 2019 Nov;49(11):1405-1411. doi: 10.1111/imj.14304.	2019	10.1111/imj.14304	NOT Liver Transplantation
36088887	Hepatocellular carcinoma (HCC) in patients with Non-Alcoholic Fatty Liver Disease (NAFLD): screening, treatment and survival analysis in a Brazilian series	Alencar RSSM, Oliveira CP, Chagas AL, Fonseca LGD, Maccali C, Saud LRDC, Xerfan MP, Stefano JT, Herman P, D'Albuquerque LAC, Alves VAF, Carrilho FJ.	Clinics (Sao Paulo). 2022 Sep 7;77:100097. doi: 10.1016/j.clinsp.2022.100097. eCollection 2022.	2022	10.1016/j.clinsp.2022.100097	NOT Liver Transplantation
37994257	Integrated single-cell transcriptomics reveals the hypoxia-induced inflammation-cancer transformation in NASH-derived hepatocellular carcinoma	Liang Y, Zhang R, Biswas S, Bu Q, Xu Z, Qiao L, Zhou Y, Tang J, Zhou J, Zhou H, Lu L.	Cell Prolif. 2024 Apr;57(4):e13576. doi: 10.1111/cpr.13576. Epub 2023 Nov 22.	2024	10.1111/cpr.13576	NOT Liver Transplantation
28340509	Liver transplantation recipients with nonalcoholic steatohepatitis have lower risk hepatocellular carcinoma	Lewin SM, Mehta N, Kelley RK, Roberts JP, Yao FY, Brandman D.	Liver Transpl. 2017 Aug;23(8):1015-1022. doi: 10.1002/lt.24764. Epub 2017 Jun 26.	2017	10.1002/lt.24764	excluded, outcome not include survival
28481357	Tmbim1 is a multivesicular body regulator that protects against non-alcoholic fatty liver disease in mice and monkeys by targeting the lysosomal degradation of Tlr4	Zhao GN, Zhang P, Gong J, Zhang XJ, Wang PX, Yin M, Jiang Z, Shen LJ, Ji YX, Tong J, Wang Y, Wei QF, Wang Y, Zhu XY, Zhang X, Fang J, Xie Q, She ZG, Wang Z, Huang Z, Li H.	Nat Med. 2017 Jun;23(6):742-752. doi: 10.1038/nm.4334. Epub 2017 May 8.	2017	10.1038/nm.4334	Animal Experiments
31543468	Post-transplantation outcome in non-alcoholic steatohepatitis cirrhosis: Comparison with alcoholic cirrhosis	Castelló B, Aguilera V, Blázquez MT, Rubín Á, García M, Vinaixa C, Benlloch S, SanJuan F, Montalva E, López R, Berenguer M.	Ann Hepatol. 2019 Nov-Dec;18(6):855-861. doi: 10.1016/j.aohep.2019.06.014. Epub 2019 Sep 6.	2019	10.1016/j.aohep.2019.06.014	NOT HCC
31071367	Outcomes of liver transplantation for non-alcoholic steatohepatitis: A European Liver Transplant Registry study	Haldar D, Kern B, Hodson J, Armstrong MJ, Adam R, Berlakovich G, Fritz J, Feurstein B, Popp W, Karam V, Muiesan P, O'Grady J, Jamieson N, Wigmore SJ, Pirenne J, Malek-Hosseini SA, Hidalgo E, Tokat Y, Paul A, Pratschke J, Bartels M, Trunecka P, Settmacher U, Pinzani M, Duvoux C, Newsome PN, Schneeberger S; European Liver and Intestine Transplant Association (ELITA).	J Hepatol. 2019 Aug;71(2):313-322. doi: 10.1016/j.jhep.2019.04.011. Epub 2019 May 7.	2019	10.1016/j.jhep.2019.04.011	NOT HCC
35865863	Reduced Rates of Post-Transplant Recurrent Hepatocellular Carcinoma in Non-Alcoholic Steatohepatitis: A Propensity Score Matched Analysis	Lamm R, Altshuler PJ, Patel K, Shaheen O, Amante AP, Civan J, Maley W, Frank A, Ramirez C, Glorioso J, Shah A, Dang H, Bodzin AS.	Transpl Int. 2022 Jul 5;35:10175. doi: 10.3389/ti.2022.10175. eCollection 2022.	2022	10.3389/ti.2022.10175	included
29319620	Liver Transplantation for NASH-Related Hepatocellular Carcinoma Versus Non-NASH Etiologies of Hepatocellular Carcinoma	Sadler EM, Mehta N, Bhat M, Ghanekar A, Greig PD, Grant DR, Yao F, Sapisochin G.	Transplantation. 2018 Apr;102(4):640-647. doi: 10.1097/TP.0000000000002043.	2018	10.1097/TP.0000000000002043	included
29272073	Nonalcoholic fatty liver disease and nonalcoholic steatohepatitis: Implications for liver transplantation	Younossi ZM.	Liver Transpl. 2018 Feb;24(2):166-170. doi: 10.1002/lt.25003.	2018	10.1002/lt.25003	NOT HCC
28674415	MBOAT7 rs641738 variant and hepatocellular carcinoma in non-cirrhotic individuals	Donati B, Dongiovanni P, Romeo S, Meroni M, McCain M, Miele L, Petta S, Maier S, Rosso C, De Luca L, Vanni E, Grimaudo S, Romagnoli R, Colli F, Ferri F, Mancina RM, Iruzubieta P, Craxi A, Fracanzani AL, Grieco A, Corradini SG, Aghemo A, Colombo M, Soardo G, Bugianesi E, Reeves H, Anstee QM, Fargion S, Valenti L.	Sci Rep. 2017 Jul 3;7(1):4492. doi: 10.1038/s41598-017-04991-0.	2017	10.1038/s41598-017-04991-0	NOT Liver Transplantation
29215462	Liver Transplantation in Cryptogenic Cirrhosis: Outcome Comparisons Between NASH, Alcoholic, and AIH Cirrhosis	Thuluvath PJ, Hanish S, Savva Y.	Transplantation. 2018 Apr;102(4):656-663. doi: 10.1097/TP.0000000000002030.	2018	10.1097/TP.0000000000002030	excluded, HCC patients excluded
33608215	Outcomes after curative therapy for hepatocellular carcinoma in patients with non-alcoholic fatty liver disease: a meta-analysis and review of current literature	Chin KM, Prieto M, Cheong CK, Di Martino M, Ielpo B, Goh BKP, Koh YX.	HPB (Oxford). 2021 Aug;23(8):1164-1174. doi: 10.1016/j.hpb.2021.01.009. Epub 2021 Jan 29.	2021	10.1016/j.hpb.2021.01.009	Systematic Review
26558795	Characterization of hepatocellular carcinoma (HCC) in non-alcoholic fatty liver disease (NAFLD) patients without cirrhosis	Mohamad B, Shah V, Onyshchenko M, Elshamy M, Aucejo F, Lopez R, Hanouneh IA, Alhaddad R, Alkhouri N.	Hepatol Int. 2016 Jul;10(4):632-9. doi: 10.1007/s12072-015-9679-0. Epub 2015 Nov 11.	2016	10.1007/s12072-015-9679-0	NOT Liver Transplantation
38869512	EASL-EASD-EASO Clinical Practice Guidelines on the management of metabolic dysfunction-associated steatotic liver disease (MASLD): Executive Summary	European Association for the Study of the Liver; European Association for the Study of Diabetes; European Association for the Study of Obesity.	Diabetologia. 2024 Nov;67(11):2375-2392. doi: 10.1007/s00125-024-06196-3.	2024	10.1007/s00125-024-06196-3	Practice Guideline
35803515	Clinical evidence of outcomes following liver transplantation in patients with nonalcoholic steatohepatitis: An updated meta-analysis and systematic review	Zhou GP, Jiang YZ, Sun LY, Zhu ZJ.	Int J Surg. 2022 Aug;104:106752. doi: 10.1016/j.ijsu.2022.106752. Epub 2022 Jul 5.	2022	10.1016/j.ijsu.2022.106752	Systematic Review
37976569	Hepatocellular loss of mTOR aggravates tumor burden in nonalcoholic steatohepatitis-related HCC	Kroh A, Walter J, Fragoulis A, Möckel D, Lammers T, Kiessling F, Andruszkow J, Preisinger C, Egbert M, Jiao L, Eickhoff RM, Heise D, Berndt N, Cramer T, Neumann UP, Egners A, Ulmer TF.	Neoplasia. 2023 Dec;46:100945. doi: 10.1016/j.neo.2023.100945. Epub 2023 Nov 15.	2023	10.1016/j.neo.2023.100945	Animal Experiments
34155792	Natural history of NASH	Armandi A, Bugianesi E.	Liver Int. 2021 Jun;41 Suppl 1(Suppl 1):78-82. doi: 10.1111/liv.14910.	2021	10.1111/liv.14910	Review
31630912	Extended criteria for liver transplantation in hepatocellular carcinoma. A retrospective, multicentric validation study in Belgium	Degroote H, Callebout E, Iesari S, Dekervel J, Schreiber J, Pirenne J, Verslype C, Ysebaert D, Michielsen P, Lucidi V, Moreno C, Detry O, Delwaide J, Troisi RI, Lerut JP, Van Vlierberghe H; Be-LIAC.	Surg Oncol. 2020 Jun;33:231-238. doi: 10.1016/j.suronc.2019.10.006. Epub 2019 Oct 7.	2020	10.1016/j.suronc.2019.10.006	NOT NASH
38199805	Serum ferritin levels can predict long-term outcomes in patients with metabolic dysfunction-associated steatotic liver disease	Armandi A, Sanavia T, Younes R, Caviglia GP, Rosso C, Govaere O, Liguori A, Francione P, Gallego-Duràn R, Ampuero J, Pennisi G, Aller R, Tiniakos D, Burt A, David E, Vecchio F, Maggioni M, Cabibi D, McLeod D, Pareja MJ, Zaki MYW, Grieco A, Stål P, Kechagias S, Fracanzani AL, Valenti L, Miele L, Fariselli P, Eslam M, Petta S, Hagström H, George J, Schattenberg JM, Romero-Gómez M, Anstee QM, Bugian…	Gut. 2024 Apr 5;73(5):825-834. doi: 10.1136/gutjnl-2023-330815.	2024	10.1136/gutjnl-2023-330815	NOT HCC
30360608	Clinical, Epidemiological and Histopathological Aspects in Patients with Hepatocellular Carcinoma Undergoing Liver Transplantation	Tunissiolli NM, Castanhole-Nunes MMU, Pavarino ÉC, da Silva RF, da Silva RCMA, Maria Goloni-Bertollo E.	Asian Pac J Cancer Prev. 2018 Oct 26;19(10):2795-2802. doi: 10.22034/APJCP.2018.19.10.2795.	2018	10.22034/APJCP.2018.19.10.2795	NOT NASH
38512627	Imaging and prognostic characterization of fat-containing hepatocellular carcinoma subtypes	Faure A, Dioguardi Burgio M, Cannella R, Sartoris R, Bouattour M, Hobeika C, Cauchy F, Trapani L, Beaufrère A, Vilgrain V, Ronot M.	Radiol Med. 2024 May;129(5):687-701. doi: 10.1007/s11547-024-01807-w. Epub 2024 Mar 21.	2024	10.1007/s11547-024-01807-w	NOT NASH
36891727	[Characteristics and treatment strategies for hepatocellular carcinoma caused by nonalcoholic fatty liver disease]	Li JZ, Li MR.	Zhonghua Gan Zang Bing Za Zhi. 2022 Dec 20;30(12):1392-1396. doi: 10.3760/cma.j.cn501113-20201225-00679.	2022	10.3760/cma.j.cn501113-20201225-00679	NOT Liver Transplantation
34425628	Current State and Future Possibilities in Liver Transplantation	Rademacher S, Aehling NF, Sucher R, Berg T, Seehofer D.	Surg Technol Int. 2021 Aug 23;39:128-134. doi: 10.52198/21.STI.39.TR1444.	2021	10.52198/21.STI.39.TR1444	Review
21726509	Frequency and outcomes of liver transplantation for nonalcoholic steatohepatitis in the United States	Charlton MR, Burns JM, Pedersen RA, Watt KD, Heimbach JK, Dierkhising RA.	Gastroenterology. 2011 Oct;141(4):1249-53. doi: 10.1053/j.gastro.2011.06.061. Epub 2011 Jul 2.	2011	10.1053/j.gastro.2011.06.061	NOT HCC
33548018	Prognostic impact of incidentally detected hepatocellular carcinoma in explanted livers after living donor liver transplantation	Rajakannu M, Vij M, Shaikh TMA, Rammohan A, Reddy MS, Rela M.	Indian J Gastroenterol. 2021 Feb;40(1):30-34. doi: 10.1007/s12664-020-01127-7. Epub 2021 Feb 6.	2021	10.1007/s12664-020-01127-7	NOT NASH
31858523	Hepatocellular carcinoma in non-alcoholic fatty liver disease (NAFLD) - pathological evidence for a predominance of steatohepatitic inflammatory non-proliferative subtype	de Campos PB, Oliveira CP, Stefano JT, Martins-Filho SN, Chagas AL, Herman P, D'Albuquerque LC, Alvares-da-Silva MR, Longatto-Filho A, Carrilho FJ, Alves VAF.	Histol Histopathol. 2020 Jul;35(7):729-740. doi: 10.14670/HH-18-194. Epub 2019 Dec 20.	2020	10.14670/HH-18-194	NOT Liver Transplantation
31749300	Liver stiffness measurement predicts long-term survival and complications in non-alcoholic fatty liver disease	Shili-Masmoudi S, Wong GL, Hiriart JB, Liu K, Chermak F, Shu SS, Foucher J, Tse YK, Bernard PH, Yip TC, Merrouche W, Chan HL, Wong VW, de Lédinghen V.	Liver Int. 2020 Mar;40(3):581-589. doi: 10.1111/liv.14301. Epub 2019 Dec 8.	2020	10.1111/liv.14301	NOT HCC
29908364	Nonalcoholic Steatohepatitis Is the Fastest Growing Cause of Hepatocellular Carcinoma in Liver Transplant Candidates	Younossi Z, Stepanova M, Ong JP, Jacobson IM, Bugianesi E, Duseja A, Eguchi Y, Wong VW, Negro F, Yilmaz Y, Romero-Gomez M, George J, Ahmed A, Wong R, Younossi I, Ziayee M, Afendy A; Global Nonalcoholic Steatohepatitis Council.	Clin Gastroenterol Hepatol. 2019 Mar;17(4):748-755.e3. doi: 10.1016/j.cgh.2018.05.057. Epub 2018 Jun 14.	2019	10.1016/j.cgh.2018.05.057	NOT Liver Transplantation
33437906	Effects of Cirrhosis and Diagnosis Scenario in Metabolic-Associated Fatty Liver Disease-Related Hepatocellular Carcinoma	Chen VL, Yeh ML, Yang JD, Leong J, Huang DQ, Toyoda H, Chen YL, Guy J, Maeda M, Tsai PC, Huang CF, Yasuda S, Le AK, Dang H, Giama NH, Ali HA, Zhang N, Wang X, Jun DW, Tseng CH, Hsu YC, Huang JF, Dai CY, Chuang WL, Zhu Q, Dan YY, Schwartz M, Roberts LR, Yu ML, Nguyen MH.	Hepatol Commun. 2020 Sep 24;5(1):122-132. doi: 10.1002/hep4.1606. eCollection 2021 Jan.	2020	10.1002/hep4.1606	NOT Liver Transplantation
33016540	Patterns and predictors of mortality and disease progression among patients with non-alcoholic fatty liver disease	Canbay A, Kachru N, Haas JS, Sowa JP, Meise D, Ozbay AB.	Aliment Pharmacol Ther. 2020 Oct;52(7):1185-1194. doi: 10.1111/apt.16016. Epub 2020 Aug 17.	2020	10.1111/apt.16016	NOT HCC
36813013	MRI-AST (MAST) Score Accurately Predicts Major Adverse Liver Outcome, Hepatocellular Carcinoma, Liver Transplant, and Liver-Related Death	Truong E, Gornbein JA, Yang JD, Noureddin N, Harrison SA, Alkhouri N, Noureddin M.	Clin Gastroenterol Hepatol. 2023 Sep;21(10):2570-2577.e1. doi: 10.1016/j.cgh.2023.02.003. Epub 2023 Feb 21.	2023	10.1016/j.cgh.2023.02.003	NOT NASH＆ HCC ＆Liver Transplantation
31004760	Nonalcoholic Steatohepatitis and Hepatocellular Carcinoma: Crying Wolf or Promoting Healthy Living?	Braillon A.	Clin Gastroenterol Hepatol. 2019 Oct;17(11):2383. doi: 10.1016/j.cgh.2019.04.029. Epub 2019 Apr 17.	2019	10.1016/j.cgh.2019.04.029	NOT Liver Transplantation
26250831	Hepatocellular Carcinoma in the Setting of Non-cirrhotic Nonalcoholic Fatty Liver Disease and the Metabolic Syndrome: US Experience	Perumpail RB, Wong RJ, Ahmed A, Harrison SA.	Dig Dis Sci. 2015 Oct;60(10):3142-8. doi: 10.1007/s10620-015-3821-7. Epub 2015 Aug 7.	2015	10.1007/s10620-015-3821-7	NOT Liver Transplantation
33857017	Modest Impact of Liver Transplantation on Hepatocellular Carcinoma Mortality in the United States, Findings from The Transplant Cancer Match (TCM) Study	Zhang X, Thrift AP.	Cancer Epidemiol Biomarkers Prev. 2021 Mar;30(3):435-437. doi: 10.1158/1055-9965.EPI-20-1569.	2021	10.1158/1055-9965.EPI-20-1569	Comment
31582326	Hepatitis C remains leading indication for listings and receipt of liver transplantation for hepatocellular carcinoma	Singal AK, Satapathy SK, Reau N, Wong R, Kuo YF.	Dig Liver Dis. 2020 Jan;52(1):98-101. doi: 10.1016/j.dld.2019.08.022. Epub 2019 Sep 30.	2020	10.1016/j.dld.2019.08.022	NOT NASH
35677507	Nonalcoholic Steatohepatitis: A Rapidly Increasing Indication for Liver Transplantation in India	Jothimani D, Danielraj S, Narasimhan G, Kaliamoorthy I, Rajakumar A, Palaniappan K, Palanichamy S, Rammohan A, Ramachandran H, Rajalingam R, Rela M.	J Clin Exp Hepatol. 2022 May-Jun;12(3):908-916. doi: 10.1016/j.jceh.2021.09.017. Epub 2021 Sep 25.	2022	10.1016/j.jceh.2021.09.017	NOT HCC
30427105	Metabolic factors affecting hepatocellular carcinoma in steatohepatitis	Zarrinpar A, Faltermeier CM, Agopian VG, Naini BV, Harlander-Locke MP, Kaldas FM, Farmer DG, Busuttil RW.	Liver Int. 2019 Mar;39(3):531-539. doi: 10.1111/liv.14002. Epub 2018 Dec 2.	2019	10.1111/liv.14002	included,compared with ALD associated HCC, only KM curve
31919231	S100A11/ANXA2 belongs to a tumour suppressor/oncogene network deregulated early with steatosis and involved in inflammation and hepatocellular carcinoma development	Sobolewski C, Abegg D, Berthou F, Dolicka D, Calo N, Sempoux C, Fournier M, Maeder C, Ay AS, Clavien PA, Humar B, Dufour JF, Adibekian A, Foti M.	Gut. 2020 Oct;69(10):1841-1854. doi: 10.1136/gutjnl-2019-319019. Epub 2020 Jan 9.	2020	10.1136/gutjnl-2019-319019	Animal Experiments
36356831	NIK/MAP3K14 in hepatocytes orchestrates NASH to hepatocellular carcinoma progression via JAK2/STAT5 inhibition	Vesting AJ, Jais A, Klemm P, Steuernagel L, Wienand P, Fog-Tonnesen M, Hvid H, Schumacher AL, Kukat C, Nolte H, Georgomanolis T, Altmüller J, Pasparakis M, Schmidt A, Krüger M, Supprian MS, Waisman A, Straub BK, Raschzok N, Bernier M, Birkenfeld AL, Hövelmeyer N, Brüning JC, Wunderlich FT.	Mol Metab. 2022 Dec;66:101626. doi: 10.1016/j.molmet.2022.101626. Epub 2022 Nov 7.	2022	10.1016/j.molmet.2022.101626	Animal Experiments
32946502	Causes and trends in liver disease and hepatocellular carcinoma among men and women who received liver transplants in the U.S., 2010-2019	Wang S, Toy M, Hang Pham TT, So S.	PLoS One. 2020 Sep 18;15(9):e0239393. doi: 10.1371/journal.pone.0239393. eCollection 2020.	2020	10.1371/journal.pone.0239393	NOT NASH＆ HCC ＆Liver Transplantation
30821873	Human amnion epithelial cells and their soluble factors reduce liver fibrosis in murine non-alcoholic steatohepatitis	Kuk N, Hodge A, Sun Y, Correia J, Alhomrani M, Samuel C, Moore G, Lim R, Sievert W.	J Gastroenterol Hepatol. 2019 Aug;34(8):1441-1449. doi: 10.1111/jgh.14643. Epub 2019 Apr 2.	2019	10.1111/jgh.14643	Animal Experiments
22846254	Liver transplantation in nonalcoholic steatohepatitis is associated with high mortality and post-transplant complications: a single-center experience	Heuer M, Kaiser GM, Kahraman A, Banysch M, Saner FH, Mathé Z, Gerken G, Paul A, Canbay A, Treckmann JW.	Digestion. 2012;86(2):107-13. doi: 10.1159/000339344. Epub 2012 Jul 27.	2012	10.1159/000339344	NOT HCC
32378092	Impact of Type 2 Diabetes on Oncologic Outcomes of Hepatocellular Carcinomas in Non-Cirrhotic, Non-alcoholic Steatohepatitis: a Matched-Pair Analysis	Billeter AT, Müller PC, Albrecht T, Roessler S, Löffler M, Lemekhova A, Mehrabi A, Müller-Stich BP, Hoffmann K.	J Gastrointest Surg. 2021 May;25(5):1193-1202. doi: 10.1007/s11605-020-04628-0. Epub 2020 May 6.	2021	10.1007/s11605-020-04628-0	NOT Liver Transplantation
34715296	Role of vitamin E in the treatment of non-alcoholic steatohepatitis	Sumida Y, Yoneda M, Seko Y, Takahashi H, Hara N, Fujii H, Itoh Y, Yoneda M, Nakajima A, Okanoue T; Japan Study Group of NAFLD (JSG-NAFLD).	Free Radic Biol Med. 2021 Dec;177:391-403. doi: 10.1016/j.freeradbiomed.2021.10.017. Epub 2021 Oct 29.	2021	10.1016/j.freeradbiomed.2021.10.017	NOT HCC
31078545	Histological evaluation of nintedanib in non-alcoholic steatohepatitis mice	Susutlertpanya W, Wakuda H, Otani N, Kuramoto T, Li L, Kuranari M, Sekiguchi A, Kudo H, Uchida T, Imai H, Uemura N.	Life Sci. 2019 Jul 1;228:251-257. doi: 10.1016/j.lfs.2019.05.014. Epub 2019 May 9.	2019	10.1016/j.lfs.2019.05.014	Animal Experiments
38126928	The changing epidemiology of adult liver transplantation in the United States in 2013-2022: The dominance of metabolic dysfunction-associated steatotic liver disease and alcohol-associated liver disease	Younossi ZM, Stepanova M, Al Shabeeb R, Eberly KE, Shah D, Nguyen V, Ong J, Henry L, Alqahtani SA.	Hepatol Commun. 2023 Dec 22;8(1):e0352. doi: 10.1097/HC9.0000000000000352. eCollection 2024 Jan 1.	2023	10.1097/HC9.0000000000000352	NOT HCC
32618599	Steatohepatitic Variant of Hepatocellular Carcinoma Is Associated With Both Alcoholic Steatohepatitis and Nonalcoholic Steatohepatitis: A Study of 2 Cohorts With Molecular Insights	Qin J, Higashi T, Nakagawa S, Fujiwara N, Yamashita YI, Beppu T, Baba H, Kobayashi M, Kumada H, Gunasekaran G, Schiano TD, Thung SN, Fiel MI, Hoshida Y, Ward SC.	Am J Surg Pathol. 2020 Oct;44(10):1406-1412. doi: 10.1097/PAS.0000000000001533.	2020	10.1097/PAS.0000000000001533	NOT Liver Transplantation
30075518	Liver Transplantation (LT) for Cryptogenic Cirrhosis (CC) and Nonalcoholic Steatohepatitis (NASH) Cirrhosis: Data from the Scientific Registry of Transplant Recipients (SRTR): 1994 to 2016	Golabi P, Bush H, Stepanova M, Locklear CT, Jacobson IM, Mishra A, Trimble G, Erario M, Venkatesan C, Younossi I, Goodman Z, Younossi ZM.	Medicine (Baltimore). 2018 Aug;97(31):e11518. doi: 10.1097/MD.0000000000011518.	2018	10.1097/MD.0000000000011518	NOT HCC
29851153	Burden of non-alcoholic fatty liver disease in Australia	Mahady SE, Adams LA.	J Gastroenterol Hepatol. 2018 Jun;33 Suppl 1:1-11. doi: 10.1111/jgh.14270.	2018	10.1111/jgh.14270	Review
35165568	Efficacy of Lipid Ratios and Platelet Distribution Width for Assessment of Liver Fibrosis in Patients With Non-alcoholic Fatty Liver Disease	Kumari B, Sharma S, Kumar R, Dipankar S, Naik BN, Banerjee A, Kumar S.	Cureus. 2022 Jan 11;14(1):e21110. doi: 10.7759/cureus.21110. eCollection 2022 Jan.	2022	10.7759/cureus.21110	NOT NASH＆ HCC ＆Liver Transplantation
27634970	Comparing clinical presentations, treatments and outcomes of hepatocellular carcinoma due to hepatitis C and non-alcoholic fatty liver disease	Than NN, Ghazanfar A, Hodson J, Tehami N, Coldham C, Mergental H, Manas D, Shah T, Newsome PN, Reeves H, Shetty S.	QJM. 2017 Feb 1;110(2):73-81. doi: 10.1093/qjmed/hcw151.	2017	10.1093/qjmed/hcw151	NOT Liver Transplantation
30609187	Increasing Incidence of Nonalcoholic Steatohepatitis as an Indication for Liver Transplantation in Australia and New Zealand	Calzadilla-Bertot L, Jeffrey GP, Jacques B, McCaughan G, Crawford M, Angus P, Jones R, Gane E, Munn S, Macdonald G, Fawcett J, Wigg A, Chen J, Fink M, Adams LA.	Liver Transpl. 2019 Jan;25(1):25-34. doi: 10.1002/lt.25361.	2019	10.1002/lt.25361	NOT HCC
23000435	Liver transplantation for hepatocellular carcinoma in a patient with a novel telomerase mutation and steatosis	Valenti L, Dongiovanni P, Maggioni M, Motta BM, Rametta R, Milano M, Fargion S, Reggiani P, Fracanzani AL.	J Hepatol. 2013 Feb;58(2):399-401. doi: 10.1016/j.jhep.2012.09.011. Epub 2012 Sep 19.	2013	10.1016/j.jhep.2012.09.011	Case Reports
29773419	A changing etiologic scenario in liver transplantation for hepatocellular carcinoma in a multicenter cohort study from Latin America	Piñero F, Costa P, Boteon YL, Duque SH, Marciano S, Anders M, Varón A, Zerega A, Poniachik J, Soza A, Padilla Machaca M, Menéndez J, Zapata R, Vilatoba M, Muñoz L, Maraschio M, Podestá LG, McCormack L, Gadano A, Boin ISFF, García P, Silva M; Latin American Liver Research, Education, Awareness Network (LALREAN).	Clin Res Hepatol Gastroenterol. 2018 Oct;42(5):443-452. doi: 10.1016/j.clinre.2018.03.014.	2018	10.1016/j.clinre.2018.03.014	excluded, NAFLD, not NASH-HCC
38018771	Portal-hypertension features are associated with ascites occurrence and survival in patients with hepatocellular carcinoma treated by external radiotherapy	Giudicelli H, Andraud M, Wagner M, Bourdais R, Goumard C, Scatton O, Thabut D, Simon JM, Allaire M.	United European Gastroenterol J. 2023 Dec;11(10):985-997. doi: 10.1002/ueg2.12488. Epub 2023 Nov 29.	2023	10.1002/ueg2.12488	NOT Liver Transplantation
35924452	Liver transplantation for NAFLD cirrhosis: Age and recent coronary angioplasty are major determinants of survival	Villeret F, Dharancy S, Erard D, Abergel A, Barbier L, Besch C, Boillot O, Boudjema K, Coilly A, Conti F, Corpechot C, Duvoux C, Faitot F, Faure S, Francoz C, Giostra E, Gugenheim J, Hardwigsen J, Hilleret MN, Hiriart JB, Houssel-Debry P, Kamar N, Lassailly G, Latournerie M, Pageaux GP, Samuel D, Vanlemmens C, Saliba F, Dumortier J.	Liver Int. 2022 Nov;42(11):2428-2441. doi: 10.1111/liv.15385. Epub 2022 Aug 25.	2022	10.1111/liv.15385	NOT HCC
35584501	Hepatocellular carcinoma versus nonalcoholic fatty liver disease: metabolic, environmental, and genetic association? De facto?	Toman D, Sengul I, Pelikán A, Sengul D, Vavra P, Ihnát P, Roman J, Kayaalp C.	Rev Assoc Med Bras (1992). 2022 May;68(5):708-711. doi: 10.1590/1806-9282.20220147.	2022	10.1590/1806-9282.20220147	NOT Liver Transplantation
28677271	Telomerase reverse transcriptase germline mutations and hepatocellular carcinoma in patients with nonalcoholic fatty liver disease	Donati B, Pietrelli A, Pingitore P, Dongiovanni P, Caddeo A, Walker L, Baselli G, Pelusi S, Rosso C, Vanni E, Daly A, Mancina RM, Grieco A, Miele L, Grimaudo S, Craxi A, Petta S, De Luca L, Maier S, Soardo G, Bugianesi E, Colli F, Romagnoli R, Anstee QM, Reeves HL, Fracanzani AL, Fargion S, Romeo S, Valenti L.	Cancer Med. 2017 Aug;6(8):1930-1940. doi: 10.1002/cam4.1078. Epub 2017 Jul 4.	2017	10.1002/cam4.1078	NOT NASH＆ HCC ＆Liver Transplantation
30320609	High incidence of hepatocellular carcinoma and postoperative complications in patients with nonalcoholic steatohepatitis as a primary indication for deceased liver transplantation	Kern B, Feurstein B, Fritz J, Fabritius C, Sucher R, Graziadei I, Bale R, Tilg H, Zoller H, Newsome P, Eschertzhuber S, Margreiter R, Öfner D, Schneeberger S.	Eur J Gastroenterol Hepatol. 2019 Feb;31(2):205-210. doi: 10.1097/MEG.0000000000001270.	2019	10.1097/MEG.0000000000001270	excluded,no survival analysis of NASH-HCC
35083985	Portrait of Regional Trends in Liver Transplantation for Nonalcoholic Steatohepatitis in the United States	Yuan L, Hanlon CL, Terrault N, Alqahtani S, Tamim H, Lai M, Saberi B.	Am J Gastroenterol. 2022 Mar 1;117(3):433-444. doi: 10.14309/ajg.0000000000001591.	2022	10.14309/ajg.0000000000001591	NOT NASH＆ HCC ＆Liver Transplantation
31726709	A Newly Established Murine Cell Line as a Model for Hepatocellular Cancer in Non-Alcoholic Steatohepatitis	Kroh A, Walter J, Schüler H, Nolting J, Eickhoff R, Heise D, Neumann UP, Cramer T, Ulmer TF, Fragoulis A.	Int J Mol Sci. 2019 Nov 12;20(22):5658. doi: 10.3390/ijms20225658.	2019	10.3390/ijms20225658	Animal Experiments
37750860	Corrected and republished from: Metabolic associated liver disease	Testino G, Pellicano R.	Panminerva Med. 2023 Sep;65(3):391-399. doi: 10.23736/S0031-0808.23.04850-4.	2023	10.23736/S0031-0808.23.04850-4	Review
30829446	Characteristics and outcome of hepatocellular carcinoma in patients with NAFLD without cirrhosis	Bengtsson B, Stål P, Wahlin S, Björkström NK, Hagström H.	Liver Int. 2019 Jun;39(6):1098-1108. doi: 10.1111/liv.14087. Epub 2019 Mar 29.	2019	10.1111/liv.14087	NOT Liver Transplantation
28960360	Survival after treatment with curative intent for hepatocellular carcinoma among patients with vs without non-alcoholic fatty liver disease	Wong CR, Njei B, Nguyen MH, Nguyen A, Lim JK.	Aliment Pharmacol Ther. 2017 Dec;46(11-12):1061-1069. doi: 10.1111/apt.14342. Epub 2017 Sep 28.	2017	10.1111/apt.14342	excluded, NAFLD, not NASH-HCC
36891258	Anti-CD122 antibody restores specific CD8(+) T cell response in nonalcoholic steatohepatitis and prevents hepatocellular carcinoma growth	Lacotte S, Slits F, Moeckli B, Peloso A, Koenig S, Tihy M, El Hajji S, Gex Q, Rubbia-Brandt L, Toso C.	Oncoimmunology. 2023 Mar 2;12(1):2184991. doi: 10.1080/2162402X.2023.2184991. eCollection 2023.	2023	10.1080/2162402X.2023.2184991	Animal Experiments
29575516	Diabetes impacts prediction of cirrhosis and prognosis by non-invasive fibrosis models in non-alcoholic fatty liver disease	Bertot LC, Jeffrey GP, de Boer B, MacQuillan G, Garas G, Chin J, Huang Y, Adams LA.	Liver Int. 2018 Oct;38(10):1793-1802. doi: 10.1111/liv.13739. Epub 2018 Mar 31.	2018	10.1111/liv.13739	NOT HCC
38512225	Predicting Liver-Related Outcomes in Steatotic Liver Disease	Younossi ZM.	JAMA. 2024 Apr 16;331(15):1274-1275. doi: 10.1001/jama.2024.0799.	2024	10.1001/jama.2024.0799	Editorial
37965852	[CHALLENGES IN LIVER TRANSPLANT 2023]	Rabinowich L, Katchman H, Halaila A, Imam A, Issachar A, Braun M.	Harefuah. 2023 Nov;162(9):568-574.	2023	/	Review
22495397	Hepatocellular carcinoma in nonalcoholic fatty liver cirrhosis and alcoholic cirrhosis: risk factor analysis in liver transplant recipients	Jain D, Nayak NC, Saigal S.	Eur J Gastroenterol Hepatol. 2012 Jul;24(7):840-8. doi: 10.1097/MEG.0b013e3283534b40.	2012	10.1097/MEG.0b013e3283534b40	NOT NASH＆ HCC ＆Liver Transplantation
32217639	Targeting clinical epigenetic reprogramming for chemoprevention of metabolic and viral hepatocellular carcinoma	Jühling F, Hamdane N, Crouchet E, Li S, El Saghire H, Mukherji A, Fujiwara N, Oudot MA, Thumann C, Saviano A, Roca Suarez AA, Goto K, Masia R, Sojoodi M, Arora G, Aikata H, Ono A, Tabrizian P, Schwartz M, Polyak SJ, Davidson I, Schmidl C, Bock C, Schuster C, Chayama K, Pessaux P, Tanabe KK, Hoshida Y, Zeisel MB, Duong FH, Fuchs BC, Baumert TF.	Gut. 2021 Jan;70(1):157-169. doi: 10.1136/gutjnl-2019-318918. Epub 2020 Mar 26.	2021	10.1136/gutjnl-2019-318918	NOT Liver Transplantation
29077714	Alcoholic liver disease confers a worse prognosis than HCV infection and non-alcoholic fatty liver disease among patients with cirrhosis: An observational study	Marot A, Henrion J, Knebel JF, Moreno C, Deltenre P.	PLoS One. 2017 Oct 27;12(10):e0186715. doi: 10.1371/journal.pone.0186715. eCollection 2017.	2017	10.1371/journal.pone.0186715	NOT Liver Transplantation
30399124	Liver Transplantation for Nonalcoholic Steatohepatitis: New Evidence of a Profound Increase Across Age Cohorts	Paul S, Charlton M.	Transplantation. 2019 Jan;103(1):1-2. doi: 10.1097/TP.0000000000002513.	2019	10.1097/TP.0000000000002513	Editorial
24654688	Improved survival outcomes in patients with non-alcoholic steatohepatitis and alcoholic liver disease following liver transplantation: an analysis of 2002-2012 United Network for Organ Sharing data	Wong RJ, Chou C, Bonham CA, Concepcion W, Esquivel CO, Ahmed A.	Clin Transplant. 2014 Jun;28(6):713-21. doi: 10.1111/ctr.12364. Epub 2014 Apr 19.	2014	10.1111/ctr.12364	NOT HCC
33031970	Latin American Association for the study of the liver (ALEH) practice guidance for the diagnosis and treatment of non-alcoholic fatty liver disease	Arab JP, Dirchwolf M, Álvares-da-Silva MR, Barrera F, Benítez C, Castellanos-Fernandez M, Castro-Narro G, Chavez-Tapia N, Chiodi D, Cotrim H, Cusi K, de Oliveira CPMS, Díaz J, Fassio E, Gerona S, Girala M, Hernandez N, Marciano S, Masson W, Méndez-Sánchez N, Leite N, Lozano A, Padilla M, Panduro A, Paraná R, Parise E, Perez M, Poniachik J, Restrepo JC, Ruf A, Silva M, Tagle M, Tapias M, Torres K,…	Ann Hepatol. 2020 Nov-Dec;19(6):674-690. doi: 10.1016/j.aohep.2020.09.006. Epub 2020 Oct 5.	2020	10.1016/j.aohep.2020.09.006	Practice Guideline
34730559	Changing Trends of Cirrhotic and Noncirrhotic Hepatocellular Carcinoma in the Era of Directly-Acting Antiviral Agents	Mathur K, Mazhar A, Patel M, Dakhoul L, Burney H, Liu H, Nephew L, Chalasani N, deLemos A, Gawrieh S.	Clin Transl Gastroenterol. 2021 Nov 3;12(11):e00420. doi: 10.14309/ctg.0000000000000420.	2021	10.14309/ctg.0000000000000420	NOT NASH＆ HCC ＆Liver Transplantation
28088461	Changes in the Prevalence of Hepatitis C Virus Infection, Nonalcoholic Steatohepatitis, and Alcoholic Liver Disease Among Patients With Cirrhosis or Liver Failure on the Waitlist for Liver Transplantation	Goldberg D, Ditah IC, Saeian K, Lalehzari M, Aronsohn A, Gorospe EC, Charlton M.	Gastroenterology. 2017 Apr;152(5):1090-1099.e1. doi: 10.1053/j.gastro.2017.01.003. Epub 2017 Jan 11.	2017	10.1053/j.gastro.2017.01.003	Evaluate changes in the burden of liver disease in the United States
35759159	Clinical Course and Outcomes of Patients with Nonalcoholic Fatty Liver Disease-Related Hepatocellular Cancer (NAFLD-HCC)	Chu J, Cholankeril G, Yu X, Rana A, Natarajan Y, El-Serag HB, Kramer J, Kanwal F.	Dig Dis Sci. 2023 Mar;68(3):1060-1070. doi: 10.1007/s10620-022-07565-x. Epub 2022 Jun 27.	2023	10.1007/s10620-022-07565-x	NOT Liver Transplantation
37005953	Impact of body mass index in patients receiving atezolizumab plus bevacizumab for hepatocellular carcinoma	Vithayathil M, D'Alessio A, Fulgenzi CAM, Nishida N, Schönlein M, von Felden J, Schulze K, Wege H, Saeed A, Wietharn B, Hildebrand H, Wu L, Ang C, Marron TU, Weinmann A, Galle PR, Bettinger D, Bengsch B, Vogel A, Balcar L, Scheiner B, Lee PC, Huang YH, Amara S, Muzaffar M, Naqash AR, Cammarota A, Zanuso V, Pressiani T, Pinter M, Cortellini A, Kudo M, Rimassa L, Pinato DJ, Sharma R.	Hepatol Int. 2023 Aug;17(4):904-914. doi: 10.1007/s12072-023-10491-3. Epub 2023 Apr 1.	2023	10.1007/s12072-023-10491-3	NOT Liver Transplantation
31543239	Reply	Stepanova M, Younossi Z.	Clin Gastroenterol Hepatol. 2019 Oct;17(11):2383-2384. doi: 10.1016/j.cgh.2019.04.055.	2019	10.1016/j.cgh.2019.04.055	Comment
38582796	Patients undergoing liver resection for non-alcoholic fatty liver disease-related hepatocellular carcinoma and those for viral hepatitis-related hepatocellular carcinoma have similar survival outcomes	Yen YH, Kuo FY, Eng HL, Liu YW, Yong CC, Wang CC, Li WF, Lin CY.	Updates Surg. 2024 Jun;76(3):879-887. doi: 10.1007/s13304-024-01833-3. Epub 2024 Apr 7.	2024	10.1007/s13304-024-01833-3	NOT Liver Transplantation
22389257	Effect of steatosis donor liver transplantation on hepatocellular carcinoma recurrence: experience at a single institution	Teng da H, Zhu ZJ, Zheng H, Deng YL, Sun LY, Pan C, Liu YH, Song HL, Shen ZY.	Hepatogastroenterology. 2012 May;59(115):858-62. doi: 10.5754/hge12007.	2012	10.5754/hge12007	Donor steatosis
27348270	Lower rates of receiving model for end-stage liver disease exception and longer time to transplant among nonalcoholic steatohepatitis hepatocellular carcinoma	Young K, Aguilar M, Gish R, Younossi Z, Saab S, Bhuket T, Liu B, Ahmed A, Wong RJ.	Liver Transpl. 2016 Oct;22(10):1356-66. doi: 10.1002/lt.24507.	2016	10.1002/lt.24507	excluded, not NASH-HCC survival analysis
34666156	The Impact of NASH to Liver Transplantations With Hepatocellular Carcinoma in the United States	Younossi ZM, Harring M, Younossi Y, Ong JP, Alqahtani SA, Stepanova M.	Clin Gastroenterol Hepatol. 2022 Dec;20(12):2915-2917.e1. doi: 10.1016/j.cgh.2021.10.018. Epub 2021 Oct 16.	2022	10.1016/j.cgh.2021.10.018	Review
33755196	Pattern of macrovascular invasion in hepatocellular carcinoma	Guarino M, Cucchetti A, Pontillo G, Farinati F, Benevento F, Rapaccini GL, Di Marco M, Caturelli E, Zoli M, Rodolfo S, Cabibbo G, Marra F, Mega A, Gasbarrini A, Svegliati-Baroni G, Foschi FG, Missale G, Masotto A, Nardone G, Raimondo G, Azzaroli F, Vidili G, Oliveri F, Trevisani F, Giannini EG, Morisco F; ITA.LI.CA Group.	Eur J Clin Invest. 2021 Jul;51(7):e13542. doi: 10.1111/eci.13542. Epub 2021 Mar 23.	2021	10.1111/eci.13542	NOT Liver Transplantation
26185387	Liver transplantation for hepatitis B virus: Decreasing indication and changing trends	Al-Hamoudi W, Elsiesy H, Bendahmash A, Al-Masri N, Ali S, Allam N, Al Sofayan M, Al Bahili H, Al Sebayel M, Broering D, Saab S, Abaalkhail F.	World J Gastroenterol. 2015 Jul 14;21(26):8140-7. doi: 10.3748/wjg.v21.i26.8140.	2015	10.3748/wjg.v21.i26.8140	NOT NASH
35605144	Hepatocellular carcinoma in Stockholm, Sweden 2003-2018: a population-based cohort study	Norén S, Bengtsson B, Hagström H, Ljunggren G, Wahlin S.	Scand J Gastroenterol. 2022 Sep;57(9):1080-1088. doi: 10.1080/00365521.2022.2062257. Epub 2022 May 23.	2022	10.1080/00365521.2022.2062257	excluded, NAFLD, not NASH-HCC
34248137	Editorial: International Consensus Recommendations to Replace the Terminology of Non-Alcoholic Fatty Liver Disease (NAFLD) with Metabolic-Associated Fatty Liver Disease (MAFLD)	Méndez-Sánchez N, Díaz-Orozco LE.	Med Sci Monit. 2021 Jul 12;27:e933860. doi: 10.12659/MSM.933860.	2021	10.12659/MSM.933860	Editorial
22183968	Outcomes of curative treatment for hepatocellular cancer in nonalcoholic steatohepatitis versus hepatitis C and alcoholic liver disease	Reddy SK, Steel JL, Chen HW, DeMateo DJ, Cardinal J, Behari J, Humar A, Marsh JW, Geller DA, Tsung A.	Hepatology. 2012 Jun;55(6):1809-19. doi: 10.1002/hep.25536. Epub 2012 Apr 23.	2012	10.1002/hep.25536	NOT Liver Transplantation
33676949	Reply to: "Polygenic risk score: A promising predictor for hepatocellular carcinoma in the population with non-alcoholic fatty liver disease"	Jamialahmadi O, Bianco C, Pelusi S, Romeo S, Valenti L.	J Hepatol. 2021 Jun;74(6):1494-1496. doi: 10.1016/j.jhep.2021.02.030. Epub 2021 Mar 5.	2021	10.1016/j.jhep.2021.02.030	Comment
35224886	Nonalcoholic steatohepatitis is the most common indication for liver transplantation among the elderly: Data from the United States Scientific Registry of Transplant Recipients	Stepanova M, Kabbara K, Mohess D, Verma M, Roche-Green A, AlQahtani S, Ong J, Burra P, Younossi ZM.	Hepatol Commun. 2022 Jul;6(7):1506-1515. doi: 10.1002/hep4.1915. Epub 2022 Feb 28.	2022	10.1002/hep4.1915	excluded, no surcival analysis of NASH-HCC
25624725	Association of nonalcoholic fatty liver disease and liver cancer	Schulz PO, Ferreira FG, Nascimento Mde F, Vieira A, Ribeiro MA, David AI, Szutan LA.	World J Gastroenterol. 2015 Jan 21;21(3):913-8. doi: 10.3748/wjg.v21.i3.913.	2015	10.3748/wjg.v21.i3.913	NOT Liver Transplantation
36940254	Utility and prognostic value of diagnosing MAFLD in patients undergoing liver transplantation for alcohol-related liver disease	Vanlerberghe BTK, van Malenstein H, Sainz-Bariga M, Jochmans I, Cassiman D, Monbaliu D, van der Merwe S, Pirenne J, Nevens F, Verbeek J.	Clin Transplant. 2023 Jun;37(6):e14965. doi: 10.1111/ctr.14965. Epub 2023 Mar 20.	2023	10.1111/ctr.14965	NOT NASH
21745286	PNPLA3 rs738409C/G polymorphism in cirrhosis: relationship with the aetiology of liver disease and hepatocellular carcinoma occurrence	Falleti E, Fabris C, Cmet S, Cussigh A, Bitetto D, Fontanini E, Fornasiere E, Bignulin S, Fumolo E, Bignulin E, Pirisi M, Toniutto P.	Liver Int. 2011 Sep;31(8):1137-43. doi: 10.1111/j.1478-3231.2011.02534.x. Epub 2011 Apr 19.	2011	10.1111/j.1478-3231.2011.02534.x	NOT NASH＆ HCC ＆Liver Transplantation
37088979	Programmed cell death 1 genetic variant and liver damage in nonalcoholic fatty liver disease	Pipitone RM, Malvestiti F, Pennisi G, Jamialahmadi O, Dongiovanni P, Bertolazzi G, Pihlajamäki J, Yki-Järvinen H, Vespasiani-Gentilucci U, Tavaglione F, Maurotti S, Bianco C, Di Maria G, Enea M, Fracanzani AL, Kärjä V, Lupo G, Männistö V, Meroni M, Piciotti R, Qadri S, Zito R, Craxì A, Di Marco V, Cammà C, Tripodo C, Valenti L, Romeo S, Petta S, Grimaudo S.	Liver Int. 2023 Aug;43(8):1761-1771. doi: 10.1111/liv.15586. Epub 2023 Apr 23.	2023	10.1111/liv.15586	NOT Liver Transplantation
36763374	Resection of NAFLD/NASH-related Hepatocellular Carcinoma (HCC): Clinical Features and Outcomes Compared with HCC Due to Other Etiologies	Pal Chaudhary S, Reyes S, Chase ML, Govindan A, Zhao L, Luther J, Bhan I, Bethea E, Franses JW, Paige Walsh E, Anne Dageford L, Kimura S, Elias N, Yeh H, Markman J, Bozorgzadeh A, Tanabe K, Ferrone C, Zhu AX, Andersson K, Thiim M, Antonio Catalano O, Kambadakone A, Vagefi PA, Qadan M, Pratt D, Hashemi N, Corey KE, Misdraji J, Goyal L, Clark JW.	Oncologist. 2023 Apr 6;28(4):341-350. doi: 10.1093/oncolo/oyac251.	2023	10.1093/oncolo/oyac251	NOT Liver Transplantation
22919246	A comparison of survival and pathologic features of non-alcoholic steatohepatitis and hepatitis C virus patients with hepatocellular carcinoma	Hernandez-Alejandro R, Croome KP, Drage M, Sela N, Parfitt J, Chandok N, Marotta P, Dale C, Wall W, Quan D.	World J Gastroenterol. 2012 Aug 21;18(31):4145-9. doi: 10.3748/wjg.v18.i31.4145.	2012	10.3748/wjg.v18.i31.4145	NOT Liver Transplantation
32026851	The Effects of RKI-1447 in a Mouse Model of Nonalcoholic Fatty Liver Disease Induced by a High-Fat Diet and in HepG2 Human Hepatocellular Carcinoma Cells Treated with Oleic Acid	Wang J, Jiang W.	Med Sci Monit. 2020 Feb 6;26:e919220. doi: 10.12659/MSM.919220.	2020	10.12659/MSM.919220	Animal Experiments
33681091	Metabolic Alteration in Hepatocellular Carcinoma: Mechanism of Lipid Accumulation in Well-Differentiated Hepatocellular Carcinoma	Suzuki H, Kohjima M, Tanaka M, Goya T, Itoh S, Yoshizumi T, Mori M, Tsuda M, Takahashi M, Kurokawa M, Imoto K, Tashiro S, Kuwano A, Kato M, Okada S, Nakamuta M, Ogawa Y.	Can J Gastroenterol Hepatol. 2021 Feb 18;2021:8813410. doi: 10.1155/2021/8813410. eCollection 2021.	2021	10.1155/2021/8813410	NOT NASH＆ HCC ＆Liver Transplantation
29222911	Current and future therapeutic regimens for nonalcoholic fatty liver disease and nonalcoholic steatohepatitis	Younossi ZM, Loomba R, Rinella ME, Bugianesi E, Marchesini G, Neuschwander-Tetri BA, Serfaty L, Negro F, Caldwell SH, Ratziu V, Corey KE, Friedman SL, Abdelmalek MF, Harrison SA, Sanyal AJ, Lavine JE, Mathurin P, Charlton MR, Chalasani NP, Anstee QM, Kowdley KV, George J, Goodman ZD, Lindor K.	Hepatology. 2018 Jul;68(1):361-371. doi: 10.1002/hep.29724.	2018	10.1002/hep.29724	Review
24786317	Human mesenchymal stem cells towards non-alcoholic steatohepatitis in an immunodeficient mouse model	Winkler S, Borkham-Kamphorst E, Stock P, Brückner S, Dollinger M, Weiskirchen R, Christ B.	Exp Cell Res. 2014 Aug 15;326(2):230-9. doi: 10.1016/j.yexcr.2014.04.017. Epub 2014 Apr 28.	2014	10.1016/j.yexcr.2014.04.017	Animal Experiments
34212895	Chemopreventive Effect of Statin on Hepatocellular Carcinoma in Patients With Nonalcoholic Steatohepatitis Cirrhosis	Pinyopornpanish K, Al-Yaman W, Butler RS, Carey W, McCullough A, Romero-Marrero C.	Am J Gastroenterol. 2021 Nov 1;116(11):2258-2269. doi: 10.14309/ajg.0000000000001347.	2021	10.14309/ajg.0000000000001347	NOT NASH＆ HCC ＆Liver Transplantation
24375711	Nonalcoholic steatohepatitis is the most rapidly growing indication for liver transplantation in patients with hepatocellular carcinoma in the U.S	Wong RJ, Cheung R, Ahmed A.	Hepatology. 2014 Jun;59(6):2188-95. doi: 10.1002/hep.26986. Epub 2014 Apr 25.	2014	10.1002/hep.26986	Evaluate changes in the burden of liver disease in the United States
24556343	Design and rationale of the WELCOME trial: A randomised, placebo controlled study to test the efficacy of purified long chainomega-3 fatty acid treatment in non-alcoholic fatty liver disease [corrected]	Scorletti E, Bhatia L, McCormick KG, Clough GF, Nash K, Calder PC, Byrne CD; WELCOME Trial Investigators.	Contemp Clin Trials. 2014 Mar;37(2):301-11. doi: 10.1016/j.cct.2014.02.002. Epub 2014 Feb 18.	2014	10.1016/j.cct.2014.02.002	NOT NASH＆ HCC ＆Liver Transplantation
32048317	Nonalcoholic fatty liver disease burden: Australia, 2019-2030	Adams LA, Roberts SK, Strasser SI, Mahady SE, Powell E, Estes C, Razavi H, George J.	J Gastroenterol Hepatol. 2020 Sep;35(9):1628-1635. doi: 10.1111/jgh.15009. Epub 2020 Feb 26.	2020	10.1111/jgh.15009	Disease burden
26695085	Treatment with geraniol ameliorates methionine-choline-deficient diet-induced non-alcoholic steatohepatitis in rats	Chen J, Fan X, Zhou L, Gao X.	J Gastroenterol Hepatol. 2016 Jul;31(7):1357-65. doi: 10.1111/jgh.13272.	2016	10.1111/jgh.13272	Animal Experiments
36718062	Metabolic-associated Fatty Liver Disease Regulation through Nutri Epigenetic Methylation	Rivera-Aguirre J, López-Sánchez GN, Chávez-Tapia NC, Uribe M, Nuño-Lámbarri N.	Mini Rev Med Chem. 2023;23(17):1680-1690. doi: 10.2174/1389557523666230130093512.	2023	10.2174/1389557523666230130093512	Review
36940908	LCN2 contributes to the improvement of nonalcoholic steatohepatitis by 8-Cetylberberine	He H, Chai X, Li J, Li C, Wu X, Ye X, Ma H, Li X.	Life Sci. 2023 May 15;321:121595. doi: 10.1016/j.lfs.2023.121595. Epub 2023 Mar 20.	2023	10.1016/j.lfs.2023.121595	Animal Experiments
38263684	Prognosis of biopsy-confirmed metabolic dysfunction- associated steatotic liver disease: A sub-analysis of the CLIONE study	Iwaki M, Fujii H, Hayashi H, Toyoda H, Oeda S, Hyogo H, Kawanaka M, Morishita A, Munekage K, Kawata K, Tsutsumi T, Sawada K, Maeshiro T, Tobita H, Yoshida Y, Naito M, Araki A, Arakaki S, Kawaguchi T, Noritake H, Ono M, Masaki T, Yasuda S, Tomita E, Yoneda M, Tokushige A, Kamada Y, Takahashi H, Ueda S, Aishima S, Sumida Y, Nakajima A, Okanoue T.	Clin Mol Hepatol. 2024 Apr;30(2):225-234. doi: 10.3350/cmh.2023.0515. Epub 2024 Jan 24.	2024	10.3350/cmh.2023.0515	NOT Liver Transplantation
23905912	Effect of ethnicity on liver transplant for hepatocellular carcinoma	Couto CA, Gelape CL, Calmet F, Martin P, Levy C.	Exp Clin Transplant. 2013 Aug;11(4):339-45. doi: 10.6002/ect.2013.0008.	2013	10.6002/ect.2013.0008	Effect of ethnicity on liver transplant for HCC
22964732	Liver transplantation for nonalcoholic steatohepatitis: the new epidemic	Agopian VG, Kaldas FM, Hong JC, Whittaker M, Holt C, Rana A, Zarrinpar A, Petrowsky H, Farmer D, Yersiz H, Xia V, Hiatt JR, Busuttil RW.	Ann Surg. 2012 Oct;256(4):624-33. doi: 10.1097/SLA.0b013e31826b4b7e.	2012	10.1097/SLA.0b013e31826b4b7e	NOT NASH＆ HCC ＆Liver Transplantation
37149016	Impact of PNPLA3 rs738409 Polymorphism on the Development of Liver-Related Events in Patients With Nonalcoholic Fatty Liver Disease	Rosso C, Caviglia GP, Birolo G, Armandi A, Pennisi G, Pelusi S, Younes R, Liguori A, Perez-Diaz-Del-Campo N, Nicolosi A, Govaere O, Castelnuovo G, Olivero A, Abate ML, Ribaldone DG, Fariselli P, Valenti L, Miele L, Petta S, Romero-Gomez M, Anstee QM, Bugianesi E.	Clin Gastroenterol Hepatol. 2023 Dec;21(13):3314-3321.e3. doi: 10.1016/j.cgh.2023.04.024. Epub 2023 May 4.	2023	10.1016/j.cgh.2023.04.024	NOT NASH＆ HCC ＆Liver Transplantation
23370710	Evolving frequency and outcomes of liver transplantation based on etiology of liver disease	Singal AK, Guturu P, Hmoud B, Kuo YF, Salameh H, Wiesner RH.	Transplantation. 2013 Mar 15;95(5):755-60. doi: 10.1097/TP.0b013e31827afb3a.	2013	10.1097/TP.0b013e31827afb3a	NOT HCC
37573987	Point-of-Care Noninvasive Prediction of Liver-Related Events in Patients With Nonalcoholic Fatty Liver Disease	Pons M, Rivera-Esteban J, Ma MM, Davyduke T, Delamarre A, Hermabessière P, Dupuy J, Wong GL, Yip TC, Pennisi G, Tulone A, Cammà C, Petta S, de Lédinghen V, Wong VW, Augustin S, Pericàs JM, Abraldes JG, Genescà J.	Clin Gastroenterol Hepatol. 2024 Aug;22(8):1637-1645.e9. doi: 10.1016/j.cgh.2023.08.004. Epub 2023 Aug 11.	2024	10.1016/j.cgh.2023.08.004	NOT HCC
26293077	Hepatocellular Carcinoma in the Setting of Chronic Hepatitis B Virus Infection: Tumor Recurrence and Survival Rates After Liver Transplantation	Dugum M, Hanouneh I, Lopez R, Aucejo F, Eghtesad B, Zein N.	Transplant Proc. 2015 Jul-Aug;47(6):1939-44. doi: 10.1016/j.transproceed.2015.02.021.	2015	10.1016/j.transproceed.2015.02.021	excluded, HBV vs NASH/cryptogenic
32423665	Healthcare resource utilization and costs of nonalcoholic steatohepatitis patients with advanced liver disease in Italy	Petta S, Ting J, Saragoni S, Degli Esposti L, Shreay S, Petroni ML, Marchesini G; a LHUs group.	Nutr Metab Cardiovasc Dis. 2020 Jun 9;30(6):1014-1022. doi: 10.1016/j.numecd.2020.02.016. Epub 2020 Mar 5.	2020	10.1016/j.numecd.2020.02.016	NOT Liver Transplantation
38358377	The role of sinusoidal endothelial cells and TIMP1 in the regulation of fibrosis in a novel human liver 3D NASH model	van Riet S, Julien A, Atanasov A, Nordling Å, Ingelman-Sundberg M.	Hepatol Commun. 2024 Feb 14;8(3):e0374. doi: 10.1097/HC9.0000000000000374. eCollection 2024 Mar 1.	2024	10.1097/HC9.0000000000000374	Animal Experiments
34233850	Key factors and potential drug combinations of nonalcoholic steatohepatitis: Bioinformatic analysis and experimental validation-based study	Fan GH, Wei RL, Wei XY, Zhang CZ, Qi ZT, Xie HY, Zheng SS, Xu X.	Hepatobiliary Pancreat Dis Int. 2021 Oct;20(5):433-451. doi: 10.1016/j.hbpd.2021.06.001. Epub 2021 Jun 25.	2021	10.1016/j.hbpd.2021.06.001	Animal Experiments
21805170	Hepatocellular carcinoma screening rates vary by etiology of cirrhosis and involvement of gastrointestinal sub-specialists	Patwardhan V, Paul S, Corey KE, Mazhar SM, Richter JM, Thiim M, Chung RT.	Dig Dis Sci. 2011 Nov;56(11):3316-22. doi: 10.1007/s10620-011-1836-2. Epub 2011 Jul 30.	2011	10.1007/s10620-011-1836-2	NOT HCC
23158405	Lysophospholipid variants in hepatocellular carcinoma	Skill NJ, Jianmin W, Yan X, Zhao Z, Tector AJ, Maluccio MA.	J Surg Res. 2013 Jun 15;182(2):241-9. doi: 10.1016/j.jss.2012.10.037. Epub 2012 Nov 8.	2013	10.1016/j.jss.2012.10.037	NOT NASH＆ HCC ＆Liver Transplantation
37154853	Multi-center prospective survey of hepatocellular carcinoma in Kerala: More than 1,200 cases	Koshy A, Devadas K, Panackel C, Philip M, Premaletha N, Zacharias P, Ramachandran TM, Gopalakrishna R, Mukkada RJ, Philips CA, Augustine P, Krishnakumar R, Sebastian B, Chettupuzha AP, Sadasivan S, Thomas GK, Siyad I, Sandesh K, Abhilash VB, Antony R, Kandathil JC, Pratap T, Mahadevan P; Kerala Hepatocellular Carcinoma Study Group.	Indian J Gastroenterol. 2023 Apr;42(2):233-240. doi: 10.1007/s12664-022-01314-8. Epub 2023 May 8.	2023	10.1007/s12664-022-01314-8	NOT NASH＆ HCC ＆Liver Transplantation
23701387	Osteopontin: Versatile modulator of liver diseases	Nagoshi S.	Hepatol Res. 2014 Jan;44(1):22-30. doi: 10.1111/hepr.12166. Epub 2013 Jun 20.	2014	10.1111/hepr.12166	NOT NASH＆ HCC ＆Liver Transplantation
34311133	How will NAFLD change the liver transplant landscape in the 2020s?	Villeret F, Dumortier J, Erard-Poinsot D.	Clin Res Hepatol Gastroenterol. 2022 Jan;46(1):101759. doi: 10.1016/j.clinre.2021.101759. Epub 2021 Jul 24.	2022	10.1016/j.clinre.2021.101759	Case Reports
30842500	Rare Pathogenic Variants Predispose to Hepatocellular Carcinoma in Nonalcoholic Fatty Liver Disease	Pelusi S, Baselli G, Pietrelli A, Dongiovanni P, Donati B, McCain MV, Meroni M, Fracanzani AL, Romagnoli R, Petta S, Grieco A, Miele L, Soardo G, Bugianesi E, Fargion S, Aghemo A, D'Ambrosio R, Xing C, Romeo S, De Francesco R, Reeves HL, Valenti LVC.	Sci Rep. 2019 Mar 6;9(1):3682. doi: 10.1038/s41598-019-39998-2.	2019	10.1038/s41598-019-39998-2	NOT Liver Transplantation
21459158	Factors that affect risk for hepatocellular carcinoma and effects of surveillance	Yang JD, Harmsen WS, Slettedahl SW, Chaiteerakij R, Enders FT, Therneau TM, Orsini L, Kim WR, Roberts LR.	Clin Gastroenterol Hepatol. 2011 Jul;9(7):617-23.e1. doi: 10.1016/j.cgh.2011.03.027. Epub 2011 Apr 1.	2011	10.1016/j.cgh.2011.03.027	NOT Liver Transplantation
34385447	Targeting of eIF6-driven translation induces a metabolic rewiring that reduces NAFLD and the consequent evolution to hepatocellular carcinoma	Scagliola A, Miluzio A, Ventura G, Oliveto S, Cordiglieri C, Manfrini N, Cirino D, Ricciardi S, Valenti L, Baselli G, D'Ambrosio R, Maggioni M, Brina D, Bresciani A, Biffo S.	Nat Commun. 2021 Aug 12;12(1):4878. doi: 10.1038/s41467-021-25195-1.	2021	10.1038/s41467-021-25195-1	Animal Experiments
35405176	Rare ATG7 genetic variants predispose patients to severe fatty liver disease	Baselli GA, Jamialahmadi O, Pelusi S, Ciociola E, Malvestiti F, Saracino M, Santoro L, Cherubini A, Dongiovanni P, Maggioni M, Bianco C, Tavaglione F, Cespiati A, Mancina RM, D'Ambrosio R, Vaira V, Petta S, Miele L, Vespasiani-Gentilucci U, Federico A, Pihlajamaki J, Bugianesi E, Fracanzani AL, Reeves HL, Soardo G, Prati D, Romeo S, Valenti LV; EPIDEMIC Study Investigators.	J Hepatol. 2022 Sep;77(3):596-606. doi: 10.1016/j.jhep.2022.03.031. Epub 2022 Apr 9.	2022	10.1016/j.jhep.2022.03.031	NOT Liver Transplantation
32270989	Outcomes of liver transplantation by insurance types in the United States	Stepanova M, Al Qahtani S, Mishra A, Younossi I, Venkatesan C, Younossi ZM.	Am J Manag Care. 2020 Apr 1;26(4):e121-e126. doi: 10.37765/ajmc.2020.42839.	2020	10.37765/ajmc.2020.42839	NOT NASH＆ HCC ＆Liver Transplantation
32184169	Bioinformatics analysis reveals novel core genes associated with nonalcoholic fatty liver disease and nonalcoholic steatohepatitis	Feng G, Li XP, Niu CY, Liu ML, Yan QQ, Fan LP, Li Y, Zhang KL, Gao J, Qian MR, He N, Mi M.	Gene. 2020 Jun 5;742:144549. doi: 10.1016/j.gene.2020.144549. Epub 2020 Mar 14.	2020	10.1016/j.gene.2020.144549	NOT NASH＆ HCC ＆Liver Transplantation
25646890	Liver resection for hepatocellular carcinoma in patients with metabolic syndrome: A multicenter matched analysis with HCV-related HCC	Viganò L, Conci S, Cescon M, Fava C, Capelli P, D'Errico A, Torzilli G, Di Tommaso L, Giuliante F, Vecchio FM, Salizzoni M, David E, Pinna AD, Guglielmi A, Capussotti L.	J Hepatol. 2015 Jul;63(1):93-101. doi: 10.1016/j.jhep.2015.01.024. Epub 2015 Jan 31.	2015	10.1016/j.jhep.2015.01.024	NOT Liver Transplantation
34866847	Experience With Changing Etiology and Nontransplant Curative Treatment Modalities for Hepatocellular Carcinoma in a Real-Life Setting-A Retrospective Descriptive Analysis	Tohra S, Duseja A, Taneja S, Kalra N, Gorsi U, Behera A, Kaman L, Dahiya D, Sahu S, Sharma B, Singh V, Dhiman RK, Chawla Y.	J Clin Exp Hepatol. 2021 Nov-Dec;11(6):682-690. doi: 10.1016/j.jceh.2021.02.002. Epub 2021 Feb 11.	2021	10.1016/j.jceh.2021.02.002	NOT Liver Transplantation
24269473	Perilipin discerns chronic from acute hepatocellular steatosis	Pawella LM, Hashani M, Eiteneuer E, Renner M, Bartenschlager R, Schirmacher P, Straub BK.	J Hepatol. 2014 Mar;60(3):633-42. doi: 10.1016/j.jhep.2013.11.007. Epub 2013 Nov 19.	2014	10.1016/j.jhep.2013.11.007	NOT Liver Transplantation
32518095	Burden of nonalcoholic fatty liver disease in Canada, 2019-2030: a modelling study	Swain MG, Ramji A, Patel K, Sebastiani G, Shaheen AA, Tam E, Marotta P, Elkhashab M, Bajaj HS, Estes C, Razavi H.	CMAJ Open. 2020 Jun 9;8(2):E429-E436. doi: 10.9778/cmajo.20190212. Print 2020 Apr-Jun.	2020	10.9778/cmajo.20190212	Burden of nonalcoholic fatty liver disease
34970870	Fibrosis-4 Index as an Independent Predictor of Mortality and Liver-Related Outcomes in NAFLD	Vieira Barbosa J, Milligan S, Frick A, Broestl J, Younossi Z, Afdhal NH, Lai M.	Hepatol Commun. 2022 Apr;6(4):765-779. doi: 10.1002/hep4.1841. Epub 2021 Dec 30.	2022	10.1002/hep4.1841	NOT NASH＆ HCC ＆Liver Transplantation
31862949	Upregulation of cancer-associated gene expression in activated fibroblasts in a mouse model of non-alcoholic steatohepatitis	Asakawa M, Itoh M, Suganami T, Sakai T, Kanai S, Shirakawa I, Yuan X, Hatayama T, Shimada S, Akiyama Y, Fujiu K, Inagaki Y, Manabe I, Yamaoka S, Yamada T, Tanaka S, Ogawa Y.	Sci Rep. 2019 Dec 20;9(1):19601. doi: 10.1038/s41598-019-56039-0.	2019	10.1038/s41598-019-56039-0	Animal Experiments
32815873	Real-world Comorbidity Burden, Health Care Utilization, and Costs of Nonalcoholic Steatohepatitis Patients With Advanced Liver Diseases	Wong RJ, Kachru N, Martinez DJ, Moynihan M, Ozbay AB, Gordon SC.	J Clin Gastroenterol. 2021 Nov-Dec 01;55(10):891-902. doi: 10.1097/MCG.0000000000001409.	2021	10.1097/MCG.0000000000001409	Burden of nonalcoholic fatty liver disease
34095016	Frailty in Nonalcoholic Fatty Liver Cirrhosis: A Comparison with Alcoholic Cirrhosis, Risk Patterns, and Impact on Prognosis	Skladany L, Molcan P, Vnencakova J, Vrbova P, Kukla M, Laffers L, Koller T.	Can J Gastroenterol Hepatol. 2021 May 21;2021:5576531. doi: 10.1155/2021/5576531. eCollection 2021.	2021	10.1155/2021/5576531	NOT Liver Transplantation
33544906	De Novo Colorectal and Pancreatic Cancer in Liver-Transplant Recipients: Identifying the Higher-Risk Populations	Nasser-Ghodsi N, Mara K, Watt KD.	Hepatology. 2021 Aug;74(2):1003-1013. doi: 10.1002/hep.31731. Epub 2021 Jun 21.	2021	10.1002/hep.31731	De Novo Colorectal and Pancreatic Cancer in Liver-Transplant Recipients
31319186	Long-term Liver-related Outcomes of Patients With Chronic Liver Diseases in Australia	Huang Y, Joseph J, de Boer WB, Cheng W, Adams LA, MacQuillan G, Garas G, Raftopoulos S, Jeffrey GP.	Clin Gastroenterol Hepatol. 2020 Feb;18(2):496-504.e3. doi: 10.1016/j.cgh.2019.07.013. Epub 2019 Jul 15.	2020	10.1016/j.cgh.2019.07.013	NOT Liver Transplantation
25394215	Nonalcoholic steatohepatits and liver steatosis modify partial hepatectomy recovery	Hoppe S, von Loeffelholz C, Lock JF, Doecke S, Sinn BV, Rieger A, Malinowski M, Pfeiffer AF, Neuhaus P, Stockmann M.	J Invest Surg. 2015 Feb;28(1):24-31. doi: 10.3109/08941939.2014.971206. Epub 2014 Nov 13.	2015	10.3109/08941939.2014.971206	NOT Liver Transplantation
30371253	Liver Disease as a Predictor of New-Onset Atrial Fibrillation	Huang WA, Dunipace EA, Sorg JM, Vaseghi M.	J Am Heart Assoc. 2018 Aug 7;7(15):e008703. doi: 10.1161/JAHA.118.008703.	2018	10.1161/JAHA.118.008703	Liver Disease as a Predictor of New-Onset Atrial Fibrillation
26666336	Risk of de novo post-transplant type 2 diabetes in patients undergoing liver transplant for non-alcoholic steatohepatitis	Stepanova M, Henry L, Garg R, Kalwaney S, Saab S, Younossi Z.	BMC Gastroenterol. 2015 Dec 15;15:175. doi: 10.1186/s12876-015-0407-y.	2015	10.1186/s12876-015-0407-y	novo post-transplant type 2 diabetes in patients undergoing liver transplant
30441981	[Future of pharmacological treatment of non-alcoholic steatohepatitis in terms of key pathophysiological mechanisms]	Rác M, Skladaný Ľ.	Vnitr Lek. 2018 Fall;64(7-8):735-741.	2018	/	Review
30227919	NASH-related and cryptogenic cirrhosis similarities extend beyond cirrhosis	Giannini EG, Bodini G, Furnari M, Marabotto E.	J Hepatol. 2018 Oct;69(4):972-973. doi: 10.1016/j.jhep.2018.05.016. Epub 2018 Jul 4.	2018	10.1016/j.jhep.2018.05.016	Comment
31309602	Diabetes Is Associated With Increased Risk of Hepatocellular Carcinoma in Patients With Cirrhosis From Nonalcoholic Fatty Liver Disease	Yang JD, Ahmed F, Mara KC, Addissie BD, Allen AM, Gores GJ, Roberts LR.	Hepatology. 2020 Mar;71(3):907-916. doi: 10.1002/hep.30858. Epub 2019 Oct 21.	2020	10.1002/hep.30858	NOT Liver Transplantation
34074270	Changing trends in liver transplantation indications in Saudi Arabia: from hepatitis C virus infection to nonalcoholic fatty liver disease	Alqahtani SA, Broering DC, Alghamdi SA, Bzeizi KI, Alhusseini N, Alabbad SI, Albenmousa A, Alfaris N, Abaalkhail F, Al-Hamoudi WK.	BMC Gastroenterol. 2021 Jun 1;21(1):245. doi: 10.1186/s12876-021-01828-z.	2021	10.1186/s12876-021-01828-z	NOT Liver Transplantation
33628620	Increase of α-dicarbonyls in liver and receptor for advanced glycation end products on immune cells are linked to nonalcoholic fatty liver disease and liver cancer	Petriv N, Neubert L, Vatashchuk M, Timrott K, Suo H, Hochnadel I, Huber R, Petzold C, Hrushchenko A, Yatsenko AS, Shcherbata HR, Wedemeyer H, Lichtinghagen R, Falfushynska H, Lushchak V, Manns MP, Bantel H, Semchyshyn H, Yevsa T.	Oncoimmunology. 2021 Feb 8;10(1):1874159. doi: 10.1080/2162402X.2021.1874159.	2021	10.1080/2162402X.2021.1874159	Animal Experiments
37245718	NASH is the Leading Cause of Hepatocellular Carcinoma in Liver Transplant Candidates	Koh JH, Ng CH, Nah B, Tan DJH, Loomba R, Huang DQ; Nash HCC Transplant Collaborative.	Clin Gastroenterol Hepatol. 2024 Jan;22(1):197-199.e3. doi: 10.1016/j.cgh.2023.05.019. Epub 2023 May 26.	2024	10.1016/j.cgh.2023.05.019	Review
32955731	Associations of general obesity and central obesity with the risk of hepatocellular carcinoma in a Korean population: A national population-based cohort study	Hwang S, Park YM, Han KD, Yun JS, Ko SH, Ahn YB, Han JH.	Int J Cancer. 2021 Mar 1;148(5):1144-1154. doi: 10.1002/ijc.33305. Epub 2020 Oct 26.	2021	10.1002/ijc.33305	NOT Liver Transplantation
25268068	Hepatocellular Carcinoma Management in Nonalcoholic Fatty Liver Disease Patients: Applicability of the BCLC Staging System	Kikuchi L, Oliveira CP, Alvares-da-Silva MR, Tani CM, Diniz MA, Stefano JT, Chagas AL, Alencar RS, Vezozzo DC, Santos GR, Campos PB, Alves VA, Ratziu V, Carrilho FJ.	Am J Clin Oncol. 2016 Oct;39(5):428-32. doi: 10.1097/COC.0000000000000134.	2016	10.1097/COC.0000000000000134	NOT NASH＆ HCC ＆Liver Transplantation
29470354	Poor Survival After Retransplantation in NASH Cirrhosis	Thuluvath AJ, Chen PH, Thuluvath PJ, Kantsevoy S, Savva Y.	Transplantation. 2019 Jan;103(1):101-108. doi: 10.1097/TP.0000000000002135.	2019	10.1097/TP.0000000000002135	Retransplantation
32621970	Monitoring Occurrence of Liver-Related Events and Survival by Transient Elastography in Patients With Nonalcoholic Fatty Liver Disease and Compensated Advanced Chronic Liver Disease	Petta S, Sebastiani G, Viganò M, Ampuero J, Wai-Sun Wong V, Boursier J, Berzigotti A, Bugianesi E, Fracanzani AL, Cammà C, Enea M, Grottes MD, Di Marco V, Younes R, Keyrouz A, Mazzola S, Mendoza Y, Pennisi G, Romero-Gomez M, Craxì A, de Ledinghen V.	Clin Gastroenterol Hepatol. 2021 Apr;19(4):806-815.e5. doi: 10.1016/j.cgh.2020.06.045. Epub 2020 Jul 2.	2021	10.1016/j.cgh.2020.06.045	NOT Liver Transplantation
35146945	A Genetic and Metabolic Staging System for Predicting the Outcome of Nonalcoholic Fatty Liver Disease	Pennisi G, Pipitone RM, Enea M, De Vincentis A, Battaglia S, Di Marco V, Di Martino V, Spatola F, Tavaglione F, Vespasiani-Gentilucci U, Zito R, Romeo S, Cammà C, Craxì A, Grimaudo S, Petta S.	Hepatol Commun. 2022 May;6(5):1032-1044. doi: 10.1002/hep4.1877. Epub 2022 Feb 11.	2022	10.1002/hep4.1877	NOT HCC
21184788	Impact of artificial sunlight therapy on the progress of non-alcoholic fatty liver disease in rats	Nakano T, Cheng YF, Lai CY, Hsu LW, Chang YC, Deng JY, Huang YZ, Honda H, Chen KD, Wang CC, Chiu KW, Jawan B, Eng HL, Goto S, Chen CL.	J Hepatol. 2011 Aug;55(2):415-25. doi: 10.1016/j.jhep.2010.11.028. Epub 2010 Dec 22.	2011	10.1016/j.jhep.2010.11.028	Animal Experiments
32461811	The role of gut microbiota in liver disease development and treatment	Wang L, Wan YY.	Liver Res. 2019 Mar;3(1):3-18. doi: 10.1016/j.livres.2019.02.001. Epub 2019 Feb 20.	2019	10.1016/j.livres.2019.02.001	Review
33675775	Activation of FXR modulates SOCS3/Jak2/STAT3 signaling axis in a NASH-dependent hepatocellular carcinoma animal model	Attia YM, Tawfiq RA, Gibriel AA, Ali AA, Kassem DH, Hammam OA, Elmazar MM.	Biochem Pharmacol. 2021 Apr;186:114497. doi: 10.1016/j.bcp.2021.114497. Epub 2021 Mar 4.	2021	10.1016/j.bcp.2021.114497	Animal Experiments
31392858	Adult liver transplant for hepatocellular carcinoma at Wits Donald Gordon Medical Centre in Johannesburg, South Africa	Dempster M, Bouter C, Maher H, Gaylard P, Etheredge H, Fabian J, Mohamed A, Botha J.	S Afr J Surg. 2019 Sep;57(3):6-10.	2019	/	NOT NASH＆ HCC ＆Liver Transplantation
37121528	Statins Are Associated With a Decreased Risk of Severe Liver Disease in Individuals With Noncirrhotic Chronic Liver Disease	Sharma R, Simon TG, Hagström H, Lochhead P, Roelstraete B, Söderling J, Verna EC, Emond J, Ludvigsson JF.	Clin Gastroenterol Hepatol. 2024 Apr;22(4):749-759.e19. doi: 10.1016/j.cgh.2023.04.017. Epub 2023 Apr 28.	2024	10.1016/j.cgh.2023.04.017	NOT HCC
24670599	PNPLA3 has retinyl-palmitate lipase activity in human hepatic stellate cells	Pirazzi C, Valenti L, Motta BM, Pingitore P, Hedfalk K, Mancina RM, Burza MA, Indiveri C, Ferro Y, Montalcini T, Maglio C, Dongiovanni P, Fargion S, Rametta R, Pujia A, Andersson L, Ghosal S, Levin M, Wiklund O, Iacovino M, Borén J, Romeo S.	Hum Mol Genet. 2014 Aug 1;23(15):4077-85. doi: 10.1093/hmg/ddu121. Epub 2014 Mar 25.	2014	10.1093/hmg/ddu121	Animal Experiments
32952340	Tumor necrosis factor alpha receptor 1 deficiency in hepatocytes does not protect from non-alcoholic steatohepatitis, but attenuates insulin resistance in mice	Bluemel S, Wang Y, Lee S, Schnabl B.	World J Gastroenterol. 2020 Sep 7;26(33):4933-4944. doi: 10.3748/wjg.v26.i33.4933.	2020	10.3748/wjg.v26.i33.4933	Animal Experiments
31655133	β-Klotho gene variation is associated with liver damage in children with NAFLD	Dongiovanni P, Crudele A, Panera N, Romito I, Meroni M, De Stefanis C, Palma A, Comparcola D, Fracanzani AL, Miele L, Valenti L, Nobili V, Alisi A.	J Hepatol. 2020 Mar;72(3):411-419. doi: 10.1016/j.jhep.2019.10.011. Epub 2019 Oct 23.	2020	10.1016/j.jhep.2019.10.011	β-Klotho gene variation is associated with liver damage in children with NAFLD
25459558	Nonalcoholic fatty liver disease increases the risk of hepatocellular carcinoma in patients with alcohol-associated cirrhosis awaiting liver transplants	Pais R, Lebray P, Rousseau G, Charlotte F, Esselma G, Savier E, Thabut D, Rudler M, Eyraud D, Vezinet C, Siksik JM, Vaillant JC, Hannoun L, Poynard T, Ratziu V.	Clin Gastroenterol Hepatol. 2015 May;13(5):992-9.e2. doi: 10.1016/j.cgh.2014.10.011. Epub 2014 Oct 20.	2015	10.1016/j.cgh.2014.10.011	Nonalcoholic fatty liver disease increases the risk of hepatocellular carcinoma in patients with alcohol-associated cirrhosis awaiting liver transplants
29624631	Temporal trends in disease presentation and survival of patients with hepatocellular carcinoma: A real-world experience from 1998 to 2015	Kim NG, Nguyen PP, Dang H, Kumari R, Garcia G, Esquivel CO, Nguyen MH.	Cancer. 2018 Jun 15;124(12):2588-2598. doi: 10.1002/cncr.31373. Epub 2018 Apr 6.	2018	10.1002/cncr.31373	NOT NASH＆ HCC ＆Liver Transplantation
39337628	Biomarker Discovery in Liver Disease Using Untargeted Metabolomics in Plasma and Saliva	Daniels NJ, Hershberger CE, Kerosky M, Wehrle CJ, Raj R, Aykun N, Allende DS, Aucejo FN, Rotroff DM.	Int J Mol Sci. 2024 Sep 21;25(18):10144. doi: 10.3390/ijms251810144.	2024	10.3390/ijms251810144	NOT NASH＆ HCC ＆Liver Transplantation
34847382	Nonalcoholic steatohepatitis in hepatocarcinoma: new insights about its prognostic role in patients treated with lenvatinib	Rimini M, Kudo M, Tada T, Shigeo S, Kang W, Suda G, Jefremow A, Burgio V, Iavarone M, Tortora R, Marra F, Lonardi S, Tamburini E, Piscaglia F, Masi G, Cabibbo G, Foschi FG, Silletta M, Kumada T, Iwamoto H, Aoki T, Goh MJ, Sakamoto N, Siebler J, Hiraoka A, Niizeki T, Ueshima K, Sho T, Atsukawa M, Hirooka M, Tsuji K, Ishikawa T, Takaguchi K, Kariyama K, Itobayashi E, Tajiri K, Shimada N, Shibata H,…	ESMO Open. 2021 Dec;6(6):100330. doi: 10.1016/j.esmoop.2021.100330. Epub 2021 Nov 27.	2021	10.1016/j.esmoop.2021.100330	NOT Liver Transplantation
34082056	Feasibility and efficiency of European guidelines for NAFLD assessment in patients with type 2 diabetes: A prospective study	Besutti G, Bonilauri L, Manicardi E, Venturelli F, Bonelli E, Monelli F, Manicardi V, Valenti L, Ligabue G, Schianchi S, Massari M, Riva N, Froio E, Tagliavini E, Pattacini P, Giorgi Rossi P.	Diabetes Res Clin Pract. 2021 Jul;177:108882. doi: 10.1016/j.diabres.2021.108882. Epub 2021 Jun 1.	2021	10.1016/j.diabres.2021.108882	NOT NASH＆ HCC ＆Liver Transplantation
29956688	Nonalcoholic fatty liver disease burden - Saudi Arabia and United Arab Emirates, 2017-2030	Alswat K, Aljumah AA, Sanai FM, Abaalkhail F, Alghamdi M, Al Hamoudi WK, Al Khathlan A, Al Quraishi H, Al Rifai A, Al Zaabi M, Babatin MA, Estes C, Hashim A, Razavi H.	Saudi J Gastroenterol. 2018 Jul-Aug;24(4):211-219. doi: 10.4103/sjg.SJG_122_18.	2018	10.4103/sjg.SJG_122_18	Nonalcoholic fatty liver disease burden
30540726	[Liver transplant and hepatocellular carcinoma in Peru: outcome after 15 years in the transplant department of the Guillermo Almenara Hospital - EsSalud]	Mantilla Cruzatti O, Chaman Ortiz JC, Rondon Leyva CF, Padilla Machaca M, Rivera Romani J, Cardenas Ramirez B.	Rev Gastroenterol Peru. 2018 Jul-Sep;38(3):234-241.	2018	/	NOT NASH＆ HCC ＆Liver Transplantation
29921957	HEPATOKIN1 is a biochemistry-based model of liver metabolism for applications in medicine and pharmacology	Berndt N, Bulik S, Wallach I, Wünsch T, König M, Stockmann M, Meierhofer D, Holzhütter HG.	Nat Commun. 2018 Jun 19;9(1):2386. doi: 10.1038/s41467-018-04720-9.	2018	10.1038/s41467-018-04720-9	cell Experiments
31004758	Increased Risk of Death in First Year After Liver Transplantation Among Patients With Nonalcoholic Steatohepatitis vs Liver Disease of Other Etiologies	Nagai S, Collins K, Chau LC, Safwan M, Rizzari M, Yoshida A, Abouljoud MS, Moonka D.	Clin Gastroenterol Hepatol. 2019 Dec;17(13):2759-2768.e5. doi: 10.1016/j.cgh.2019.04.033. Epub 2019 Apr 17.	2019	10.1016/j.cgh.2019.04.033	NOT HCC
26858016	Impact of obesity and diabetes on waitlist survival, probability of liver transplantation and post-transplant survival among chronic hepatitis C virus patients	Aguilar M, Liu B, Holt EW, Bhuket T, Wong RJ.	Liver Int. 2016 Aug;36(8):1167-75. doi: 10.1111/liv.13091. Epub 2016 May 27.	2016	10.1111/liv.13091	NOT NASH＆ HCC ＆Liver Transplantation
24155878	PNPLA3 I148M polymorphism, clinical presentation, and survival in patients with hepatocellular carcinoma	Valenti L, Motta BM, Soardo G, Iavarone M, Donati B, Sangiovanni A, Carnelutti A, Dongiovanni P, Rametta R, Bertelli C, Facchetti F, Colombo M, Fargion S, Fracanzani AL.	PLoS One. 2013 Oct 14;8(10):e75982. doi: 10.1371/journal.pone.0075982. eCollection 2013.	2013	10.1371/journal.pone.0075982	NOT NASH＆ HCC ＆Liver Transplantation
37935889	Impact of metabolic dysfunction-associated fatty liver disease on liver transplant recipients with hepatitis B virus-related hepatocellular carcinoma	Zhu JQ, Ye XY, Yang SW, Liu JZ, Ren ZY, Jia YN, Liu Z, Ding C, Kou JT, Li XL, Han DD, He Q.	Eur J Clin Nutr. 2024 Feb;78(2):107-113. doi: 10.1038/s41430-023-01363-y. Epub 2023 Nov 7.	2024	10.1038/s41430-023-01363-y	liver transplant recipients with hepatitis B virus-related hepatocellular carcinoma
36002119	Body weight loss and glycemic control on the outcomes of patients with NAFLD. The role of new antidiabetic agents	García-Compeán D, Kumar R, Cueto-Aguilera ÁND, Maldonado-Garza HJ, Villarreal-Pérez JZ.	Ann Hepatol. 2023 Jul-Aug;28(4):100751. doi: 10.1016/j.aohep.2022.100751. Epub 2022 Aug 21.	2023	10.1016/j.aohep.2022.100751	NOT NASH＆ HCC ＆Liver Transplantation
30556967	Diseases of the Liver	Casey G.	Nurs N Z. 2016 Dec;22(11):20-24.	2016	/	Review
31635470	[Liver transplantation - changes in indications over last decade]	Trunečka P.	Vnitr Lek. 2019 Fall;65(9):588-594.	2019	/	Review
35818022	Incidentalomas are associated with an increase in liver transplantation in patients with cirrhosis: a single-center retrospective study	Cortés P, Ghoz HM, Stancampiano F, Omer M, Malviya B, Bowman AW, Palmer WC.	BMC Gastroenterol. 2022 Jul 10;22(1):336. doi: 10.1186/s12876-022-02379-7.	2022	10.1186/s12876-022-02379-7	NOT NASH＆ HCC ＆Liver Transplantation
30506586	Vitamin E Improves Transplant-Free Survival and Hepatic Decompensation Among Patients With Nonalcoholic Steatohepatitis and Advanced Fibrosis	Vilar-Gomez E, Vuppalanchi R, Gawrieh S, Ghabril M, Saxena R, Cummings OW, Chalasani N.	Hepatology. 2020 Feb;71(2):495-509. doi: 10.1002/hep.30368. Epub 2019 Mar 6.	2020	10.1002/hep.30368	NOT HCC
39357929	Health literacy and cumulative social disadvantage are associated with survival and transplant in patients with hepatocellular carcinoma: a prospective study	Nephew LD, Rawl SM, Carter A, Garcia N, Monahan PO, Holden J, Ghabril M, Montalvan-Sanchez E, Patidar K, Desai AP, Orman E, Chalasani N.	BMJ Open Gastroenterol. 2024 Oct 2;11(1):e001537. doi: 10.1136/bmjgast-2024-001537.	2024	10.1136/bmjgast-2024-001537	NOT NASH＆ HCC ＆Liver Transplantation
34158256	BRG1 regulates lipid metabolism in hepatocellular carcinoma through the PIK3AP1/PI3K/AKT pathway by mediating GLMP expression	Liu G, Sun BY, Sun J, Zhou PY, Guan RY, Zhou C, Yang ZF, Wang ZT, Zhou J, Fan J, Yi Y, Qiu SJ.	Dig Liver Dis. 2022 May;54(5):692-700. doi: 10.1016/j.dld.2021.05.002. Epub 2021 Jun 20.	2022	10.1016/j.dld.2021.05.002	NOT NASH＆ HCC ＆Liver Transplantation
35476028	Receptor-interacting protein kinase-1 ablation in liver parenchymal cells promotes liver fibrosis in murine NASH without affecting other symptoms	Farooq M, Simoes Eugénio M, Piquet-Pellorce C, Dion S, Raguenes-Nicol C, Santamaria K, Kara-Ali GH, Larcher T, Dimanche-Boitrel MT, Samson M, Le Seyec J.	J Mol Med (Berl). 2022 Jul;100(7):1027-1038. doi: 10.1007/s00109-022-02192-5. Epub 2022 Apr 27.	2022	10.1007/s00109-022-02192-5	Animal Experiments
26479282	Nonalcoholic Steatohepatitis is the Most Rapidly Growing Indication for Simultaneous Liver Kidney Transplantation in the United States	Singal AK, Hasanin M, Kaif M, Wiesner R, Kuo YF.	Transplantation. 2016 Mar;100(3):607-12. doi: 10.1097/TP.0000000000000945.	2016	10.1097/TP.0000000000000945	NOT HCC
37432160	Association of Serum Albumin Levels and Long-Term Prognosis in Patients with Biopsy-Confirmed Nonalcoholic Fatty Liver Disease	Takahashi H, Kawanaka M, Fujii H, Iwaki M, Hayashi H, Toyoda H, Oeda S, Hyogo H, Morishita A, Munekage K, Kawata K, Tsutsumi T, Sawada K, Maeshiro T, Tobita H, Yoshida Y, Naito M, Araki A, Arakaki S, Kawaguchi T, Noritake H, Ono M, Masaki T, Yasuda S, Tomita E, Yoneda M, Tokushige A, Kamada Y, Ueda S, Aishima S, Sumida Y, Nakajima A, Okanoue T, Japan Study Group Of Nonalcoholic Fatty Liver Diseas…	Nutrients. 2023 Apr 22;15(9):2014. doi: 10.3390/nu15092014.	2023	10.3390/nu15092014	NOT HCC
23394097	Genetic predisposition in NAFLD and NASH: impact on severity of liver disease and response to treatment	Dongiovanni P, Anstee QM, Valenti L.	Curr Pharm Des. 2013;19(29):5219-38. doi: 10.2174/13816128113199990381.	2013	10.2174/13816128113199990381	NOT HCC
38767740	Nonalcoholic Fatty Liver Disease and Ethnicity: Lessons Learned from the Arab Population in Israel	Abu-Freha N, Eraki L, Weissmann S, Cohen B, Gordon M, Kaf HA, Etzion O, Tailakh MA, Delgado JS.	J Immigr Minor Health. 2024 Oct;26(5):859-865. doi: 10.1007/s10903-024-01604-7. Epub 2024 May 20.	2024	10.1007/s10903-024-01604-7	NOT HCC
23147992	Surgical treatment of hepatocellular carcinoma associated with the metabolic syndrome	Cauchy F, Zalinski S, Dokmak S, Fuks D, Farges O, Castera L, Paradis V, Belghiti J.	Br J Surg. 2013 Jan;100(1):113-21. doi: 10.1002/bjs.8963. Epub 2012 Nov 12.	2013	10.1002/bjs.8963	NOT Liver Transplantation
37175922	The Landscape of Aberrant Alternative Splicing Events in Steatotic Liver Graft Post Transplantation via Transcriptome-Wide Analysis	Liu H, Zhu Y, Ng KT, Lo CM, Man K.	Int J Mol Sci. 2023 May 4;24(9):8216. doi: 10.3390/ijms24098216.	2023	10.3390/ijms24098216	NOT NASH＆ HCC ＆Liver Transplantation
29843693	First right lobe living-donor hepatectomy after sleeve gastrectomy	Obed A, Bashir A, Jarrad A.	BMC Surg. 2018 May 29;18(1):31. doi: 10.1186/s12893-018-0366-7.	2018	10.1186/s12893-018-0366-7	Case Reports
29880964	NASH Leading Cause of Liver Transplant in Women: Updated Analysis of Indications For Liver Transplant and Ethnic and Gender Variances	Noureddin M, Vipani A, Bresee C, Todo T, Kim IK, Alkhouri N, Setiawan VW, Tran T, Ayoub WS, Lu SC, Klein AS, Sundaram V, Nissen NN.	Am J Gastroenterol. 2018 Nov;113(11):1649-1659. doi: 10.1038/s41395-018-0088-6. Epub 2018 Jun 8.	2018	10.1038/s41395-018-0088-6	NOT HCC
25708290	Evidence-based clinical practice guidelines for nonalcoholic fatty liver disease/nonalcoholic steatohepatitis	Watanabe S, Hashimoto E, Ikejima K, Uto H, Ono M, Sumida Y, Seike M, Takei Y, Takehara T, Tokushige K, Nakajima A, Yoneda M, Saibara T, Shiota G, Sakaida I, Nakamuta M, Mizuta T, Tsubouchi H, Sugano K, Shimosegawa T; Japanese Society of Gastroenterology; Japan Society of Hepatology.	J Gastroenterol. 2015 Apr;50(4):364-77. doi: 10.1007/s00535-015-1050-7. Epub 2015 Feb 24.	2015	10.1007/s00535-015-1050-7	Practice Guideline
33045403	The European NAFLD Registry: A real-world longitudinal cohort study of nonalcoholic fatty liver disease	Hardy T, Wonders K, Younes R, Aithal GP, Aller R, Allison M, Bedossa P, Betsou F, Boursier J, Brosnan MJ, Burt A, Cobbold J, Cortez-Pinto H, Day CP, Dufour JF, Ekstedt M, Francque S, Harrison S, Miele L, Nasr P, Papatheodoridis G, Petta S, Tiniakos D, Torstenson R, Valenti L, Holleboom AG, Yki-Jarvinen H, Geier A, Romero-Gomez M, Ratziu V, Bugianesi E, Schattenberg JM, Anstee QM; LITMUS Consortiu…	Contemp Clin Trials. 2020 Nov;98:106175. doi: 10.1016/j.cct.2020.106175. Epub 2020 Oct 9.	2020	10.1016/j.cct.2020.106175	NOT Liver Transplantation
31251379	Trends in Characteristics, Mortality, and Other Outcomes of Patients With Newly Diagnosed Cirrhosis	Orman ES, Roberts A, Ghabril M, Nephew L, Desai AP, Patidar K, Chalasani N.	JAMA Netw Open. 2019 Jun 5;2(6):e196412. doi: 10.1001/jamanetworkopen.2019.6412.	2019	10.1001/jamanetworkopen.2019.6412	NOT Liver Transplantation
30448600	Prevalence and Severity of Nonalcoholic Fatty Liver Disease Among Caregivers of Patients With Nonalcoholic Fatty Liver Disease Cirrhosis	Siddiqui MS, Carbone S, Vincent R, Patel S, Driscoll C, Celi FS, Billingsley H, Rotelli B, John B, Potere N, Viscusi M, Adiletta V, Sanyal AJ, Luketic VA, Reichman T, Bhati CS.	Clin Gastroenterol Hepatol. 2019 Sep;17(10):2132-2133. doi: 10.1016/j.cgh.2018.11.008. Epub 2018 Nov 15.	2019	10.1016/j.cgh.2018.11.008	NOT HCC
35906461	Changing trends in aetiology-based hospitalizations with end-stage liver disease in the United States from 2016 to 2019	Kim D, Perumpail BJ, Alshuwaykh O, Dennis BB, Cholankeril G, Ahmed A.	Liver Int. 2022 Nov;42(11):2390-2395. doi: 10.1111/liv.15381. Epub 2022 Aug 15.	2022	10.1111/liv.15381	NOT NASH＆ HCC ＆Liver Transplantation
32389886	Type 2 Diabetes and Metformin Use Associate With Outcomes of Patients With Nonalcoholic Steatohepatitis-Related, Child-Pugh A Cirrhosis	Vilar-Gomez E, Calzadilla-Bertot L, Wong VW, Castellanos M, Aller-de la Fuente R, Eslam M, Wong GL, George J, Romero-Gomez M, Adams LA.	Clin Gastroenterol Hepatol. 2021 Jan;19(1):136-145.e6. doi: 10.1016/j.cgh.2020.04.083. Epub 2020 May 8.	2021	10.1016/j.cgh.2020.04.083	NOT HCC
24750171	Combination of racial/ethnic and etiology/disease-specific factors is associated with lower survival following liver transplantation in African Americans: an analysis from UNOS/OPTN database	Wong RJ, Ahmed A.	Clin Transplant. 2014 Jul;28(7):755-61. doi: 10.1111/ctr.12374. Epub 2014 May 21.	2014	10.1111/ctr.12374	alcoholic liver disease (ALD)
33324345	Repression of MicroRNA-124-3p Alleviates High-Fat Diet-Induced Hepatosteatosis by Targeting Pref-1	Wang G, Zou H, Lai C, Huang X, Yao Y, Xiang G.	Front Endocrinol (Lausanne). 2020 Nov 26;11:589994. doi: 10.3389/fendo.2020.589994. eCollection 2020.	2020	10.3389/fendo.2020.589994	Animal Experiments
32453046	Gender Matters: Characteristics of Hepatocellular Carcinoma in Women From a Large, Multicenter Study in the United States	Phipps M, Livanos A, Guo A, Pomenti S, Yeh J, Dakhoul L, Burney H, Kettler C, Liu H, Miller E, Gawrieh S, deLemos A, Scanga A, Chalasani N, Wattacheril J.	Am J Gastroenterol. 2020 Sep;115(9):1486-1495. doi: 10.14309/ajg.0000000000000643.	2020	10.14309/ajg.0000000000000643	Hepatocellular Carcinoma in Women
35208613	Nash Up, Virus Down: How the Waiting List Is Changing for Liver Transplantation: A Single Center Experience from Italy	Ferrarese A, Battistella S, Germani G, Russo FP, Senzolo M, Gambato M, Vitale A, Cillo U, Burra P.	Medicina (Kaunas). 2022 Feb 14;58(2):290. doi: 10.3390/medicina58020290.	2022	10.3390/medicina58020290	NOT NASH＆ HCC ＆Liver Transplantation
28293093	Clinical features and natural history of cryptogenic cirrhosis compared to hepatitis C virus-related cirrhosis	Rinaldi L, Nascimbeni F, Giordano M, Masetti C, Guerrera B, Amelia A, Fascione MC, Ballestri S, Romagnoli D, Zampino R, Nevola R, Baldelli E, Iuliano N, Rosato V, Lonardo A, Adinolfi LE.	World J Gastroenterol. 2017 Feb 28;23(8):1458-1468. doi: 10.3748/wjg.v23.i8.1458.	2017	10.3748/wjg.v23.i8.1458	NOT NASH＆ HCC ＆Liver Transplantation
36630156	Outcomes in liver transplant recipients with nonalcoholic fatty liver disease-related HCC: results from the US multicenter HCC transplant consortium	Verna EC, Phipps MM, Halazun KJ, Markovic D, Florman SS, Haydel BM, Ruiz R, Klintmalm G, Lee DD, Taner B, Hoteit MA, Tevar AD, Humar A, Chapman WC, Vachharajani N, Aucejo FN, Melcher ML, Nguyen MH, Nydam TL, Markmann JF, Mobley C, Ghobrial RM, Langnas AN, Carney C, Berumen J, Schnickel GT, Sudan D, Hong JC, Rana A, Jones CM, Fishbein TM, Busuttil RW, Agopian V; US Multicenter HCC Transplant Conso…	Liver Transpl. 2023 Jan 1;29(1):34-47. doi: 10.1097/LVT.0000000000000007. Epub 2022 Dec 23.	2023	10.1097/LVT.0000000000000007	excluded, NAFLD, not NASH-HCC
36863929	The impact of transmembrane 6 superfamily 2 (TM6SF2) rs58542926 on liver-related events in patients with advanced chronic liver disease	Balcar L, Scheiner B, Urheu M, Weinberger P, Paternostro R, Simbrunner B, Semmler G, Willheim C, Pinter M, Ferenci P, Trauner M, Reiberger T, Stättermayer AF, Mandorfer M.	Dig Liver Dis. 2023 Aug;55(8):1072-1080. doi: 10.1016/j.dld.2023.02.012. Epub 2023 Feb 28.	2023	10.1016/j.dld.2023.02.012	NOT NASH＆ HCC ＆Liver Transplantation
21932374	Excellent posttransplant survival for patients with nonalcoholic steatohepatitis in the United States	Afzali A, Berry K, Ioannou GN.	Liver Transpl. 2012 Jan;18(1):29-37. doi: 10.1002/lt.22435.	2012	10.1002/lt.22435	NOT HCC
25330059	Preoperative hepatocyte transplantation improves the survival of rats with nonalcoholic steatohepatitis-related cirrhosis after partial hepatectomy	Nakamura Y, Mizuguchi T, Tanimizu N, Ichinohe N, Ooe H, Kawamoto M, Meguro M, Hirata K, Mitaka T.	Cell Transplant. 2014;23(10):1243-54. doi: 10.3727/096368913X668645.	2014	10.3727/096368913X668645	Animal Experiments
36114761	Predictors of mid-term survival after liver transplantation in patients with NAFLD cirrhosis	Jiang YZ, Zhou GP, Zhu ZJ, Sun LY.	Liver Int. 2022 Dec;42(12):2912-2913. doi: 10.1111/liv.15427. Epub 2022 Sep 27.	2022	10.1111/liv.15427	Comment
31358770	ER-residential Nogo-B accelerates NAFLD-associated HCC mediated by metabolic reprogramming of oxLDL lipophagy	Tian Y, Yang B, Qiu W, Hao Y, Zhang Z, Yang B, Li N, Cheng S, Lin Z, Rui YC, Cheung OKW, Yang W, Wu WKK, Cheung YS, Lai PBS, Luo J, Sung JJY, Chen R, Wang HY, Cheng ASL, Yang P.	Nat Commun. 2019 Jul 29;10(1):3391. doi: 10.1038/s41467-019-11274-x.	2019	10.1038/s41467-019-11274-x	Animal Experiments
21292299	Insulin-like growth factor I receptor β expression in hepatocellular carcinoma	Liu X, Jiang W, Aucejo F, Kim R, Miller C, Byrne M, Lopez R, Yerian L.	Hum Pathol. 2011 Jun;42(6):882-91. doi: 10.1016/j.humpath.2010.10.007. Epub 2011 Feb 2.	2011	10.1016/j.humpath.2010.10.007	NOT NASH＆ HCC ＆Liver Transplantation
34823063	TM6SF2/PNPLA3/MBOAT7 Loss-of-Function Genetic Variants Impact on NAFLD Development and Progression Both in Patients and in In Vitro Models	Longo M, Meroni M, Paolini E, Erconi V, Carli F, Fortunato F, Ronchi D, Piciotti R, Sabatini S, Macchi C, Alisi A, Miele L, Soardo G, Comi GP, Valenti L, Ruscica M, Fracanzani AL, Gastaldelli A, Dongiovanni P.	Cell Mol Gastroenterol Hepatol. 2022;13(3):759-788. doi: 10.1016/j.jcmgh.2021.11.007. Epub 2021 Nov 23.	2022	10.1016/j.jcmgh.2021.11.007	NOT NASH＆ HCC ＆Liver Transplantation
33811766	Cancer Risk in Patients With Biopsy-Confirmed Nonalcoholic Fatty Liver Disease: A Population-Based Cohort Study	Simon TG, Roelstraete B, Sharma R, Khalili H, Hagström H, Ludvigsson JF.	Hepatology. 2021 Nov;74(5):2410-2423. doi: 10.1002/hep.31845. Epub 2021 Aug 25.	2021	10.1002/hep.31845	NOT Liver Transplantation
38958713	Impact of multiple primary cancers on overall survival of patients with hepatocellular carcinoma	Hříbek P, Fraňková S, Klasová J, Chmelová K, Miková L, Šperl J, Urbánek P.	Neoplasma. 2024 Jun;71(3):289-296. doi: 10.4149/neo_2024_231217N649.	2024	10.4149/neo_2024_231217N649	NOT NASH＆ HCC ＆Liver Transplantation
22481465	Causes of death after liver transplantation	Nensi A, Chandok N.	Ann Hepatol. 2012 May-Jun;11(3):415-7.	2012	/	NOT NASH＆ HCC ＆Liver Transplantation
28012259	Reduction in liver transplant wait-listing in the era of direct-acting antiviral therapy	Flemming JA, Kim WR, Brosgart CL, Terrault NA.	Hepatology. 2017 Mar;65(3):804-812. doi: 10.1002/hep.28923. Epub 2016 Dec 24.	2017	10.1002/hep.28923	NOT NASH＆ HCC ＆Liver Transplantation
33834737	Poor Outcomes of Cirrhosis due to Nonalcoholic Steatohepatitis Compared With Hepatitis B After Decompensation With Ascites	Tan HK, Teng MLP, Soh AYS, Cheo SHY, Fook-Chong S, Goh GBB, Tan CK, Wong GW, Lee GH, Chang JPE.	Am J Gastroenterol. 2021 Jul 1;116(7):1437-1446. doi: 10.14309/ajg.0000000000001176.	2021	10.14309/ajg.0000000000001176	NOT NASH＆ HCC ＆Liver Transplantation
35189385	Long-Term Effect of PNPLA3 on the Aggravation of Nonalcoholic Fatty Liver Disease in a Biopsy-Proven Cohort	Koo BK, Lee H, Kwak SH, Lee DH, Park JH, Kim W; Innovative Target Exploration of NAFLD (ITEN) consortium.	Clin Gastroenterol Hepatol. 2023 Apr;21(4):1105-1107.e3. doi: 10.1016/j.cgh.2022.02.026. Epub 2022 Feb 18.	2023	10.1016/j.cgh.2022.02.026	NOT HCC
26202293	Hard clinical outcomes in patients with NAFLD	Kumar R.	Hepatol Int. 2013 Dec;7 Suppl 2:790-9. doi: 10.1007/s12072-013-9455-y. Epub 2013 Aug 6.	2013	10.1007/s12072-013-9455-y	NOT NASH
26399838	Nonalcoholic steatohepatitis is strongly associated with sarcopenic obesity in patients with cirrhosis undergoing liver transplant evaluation	Carias S, Castellanos AL, Vilchez V, Nair R, Dela Cruz AC, Watkins J, Barrett T, Trushar P, Esser K, Gedaly R.	J Gastroenterol Hepatol. 2016 Mar;31(3):628-33. doi: 10.1111/jgh.13166.	2016	10.1111/jgh.13166	NOT HCC
21761549	Renal function in patients undergoing transplantation for nonalcoholic steatohepatitis cirrhosis: time to reconsider immunosuppression regimens?	Houlihan DD, Armstrong MJ, Davidov Y, Hodson J, Nightingale P, Rowe IA, Paris S, Gunson BK, Bramhall SB, Mutimer DJ, Neuberger JM, Newsome PN.	Liver Transpl. 2011 Nov;17(11):1292-8. doi: 10.1002/lt.22382.	2011	10.1002/lt.22382	NOT HCC
38353612	Impact of the COVID-19 pandemic on hospitalizations with hepatocellular carcinoma in the United States	Konyn P, Perumpail BJ, Wijarnpreecha K, Cholankeril G, Ahmed A, Kim D.	Expert Rev Gastroenterol Hepatol. 2024 Jan-Feb;18(1-3):113-119. doi: 10.1080/17474124.2024.2319580. Epub 2024 Feb 19.	2024	10.1080/17474124.2024.2319580	NOT Liver Transplantation
28857208	Temporal trends, clinical patterns and outcomes of NAFLD-related HCC in patients undergoing liver resection over a 20-year period	Pais R, Fartoux L, Goumard C, Scatton O, Wendum D, Rosmorduc O, Ratziu V.	Aliment Pharmacol Ther. 2017 Nov;46(9):856-863. doi: 10.1111/apt.14261. Epub 2017 Aug 31.	2017	10.1111/apt.14261	NAFLD-HCC
32564624	Principles of Care for Patients with Liver Disease During the Coronavirus Disease 2019 (COVID-19) Pandemic: Position Statement of the Saudi Association for the Study of Liver Disease and Transplantation	Alqahtani SA, Aljumah AA, Hashim A, Alenazi TH, AlJawad M, Al Hamoudi WK, Alghamdi MY.	Ann Saudi Med. 2020 Jul-Aug;40(4):273-280. doi: 10.5144/0256-4947.2020.273. Epub 2020 Aug 6.	2020	10.5144/0256-4947.2020.273	excluded, no NASH-HCC
26980291	Fetuin A is a Predictor of Liver Fat in Preoperative Patients with Nonalcoholic Fatty Liver Disease	von Loeffelholz C, Horn P, Birkenfeld AL, Claus RA, Metzing BU, Döcke S, Jahreis G, Heller R, Hoppe S, Stockmann M, Lock JF, Rieger A, Weickert MO, Settmacher U, Rauchfuß F, Pfeiffer AF, Bauer M, Sponholz C.	J Invest Surg. 2016 Oct;29(5):266-74. doi: 10.3109/08941939.2016.1149640. Epub 2016 Mar 16.	2016	10.3109/08941939.2016.1149640	NOT Liver Transplantation
29353249	Plasma cell-free DNA methylation: a liquid biomarker of hepatic fibrosis	Yiğit B, Boyle M, Özler O, Erden N, Tutucu F, Hardy T, Bergmann C, Distler JHW, Adalı G, Dayangaç M, Mann DA, Zeybel M, Mann J.	Gut. 2018 Oct;67(10):1907-1908. doi: 10.1136/gutjnl-2017-315668. Epub 2018 Jan 20.	2018	10.1136/gutjnl-2017-315668	NOT NASH＆ HCC ＆Liver Transplantation
29733831	Fibrosis Severity as a Determinant of Cause-Specific Mortality in Patients With Advanced Nonalcoholic Fatty Liver Disease: A Multi-National Cohort Study	Vilar-Gomez E, Calzadilla-Bertot L, Wai-Sun Wong V, Castellanos M, Aller-de la Fuente R, Metwally M, Eslam M, Gonzalez-Fabian L, Alvarez-Quiñones Sanz M, Conde-Martin AF, De Boer B, McLeod D, Hung Chan AW, Chalasani N, George J, Adams LA, Romero-Gomez M.	Gastroenterology. 2018 Aug;155(2):443-457.e17. doi: 10.1053/j.gastro.2018.04.034. Epub 2018 May 5.	2018	10.1053/j.gastro.2018.04.034	NOT NASH＆ HCC ＆Liver Transplantation
37890572	Underrecognition and Suboptimal Quality of Care for Nonalcoholic Fatty Liver Disease Cirrhosis in Primary Care Patients with Diabetes Mellitus	Chu JN, Goldman ML, Brandman D, Sohn JH, Islam K, Ross LA, Fox RK.	Am J Med. 2024 Feb;137(2):172-177.e2. doi: 10.1016/j.amjmed.2023.10.002. Epub 2023 Oct 27.	2024	10.1016/j.amjmed.2023.10.002	NOT NASH＆ HCC ＆Liver Transplantation
30451739	Future Trends in Demand for Liver Transplant: Birth Cohort Effects Among Patients With NASH and HCC	Shingina A, DeWitt PE, Dodge JL, Biggins SW, Gralla J, Sprague D, Bambha K.	Transplantation. 2019 Jan;103(1):140-148. doi: 10.1097/TP.0000000000002497.	2019	10.1097/TP.0000000000002497	NOT NASH＆ HCC ＆Liver Transplantation
16255293	[Epidemiology and natural history of cirrhosis]	Naveau S, Perlemuter G, Balian A.	Rev Prat. 2005 Sep 30;55(14):1527-32.	2005	/	Review
28621635	Clinical Impact and Risk Factors of Portal Vein Thrombosis for Patients on Wait List for Liver Transplant	Montenovo M, Rahnemai-Azar A, Reyes J, Perkins J.	Exp Clin Transplant. 2018 Apr;16(2):166-171. doi: 10.6002/ect.2016.0277. Epub 2017 Jun 16.	2018	10.6002/ect.2016.0277	NOT Liver Transplantation
25173373	Treatment of NASH with human mesenchymal stem cells in the immunodeficient mouse	Winkler S, Christ B.	Methods Mol Biol. 2014;1213:51-6. doi: 10.1007/978-1-4939-1453-1_5.	2014	10.1007/978-1-4939-1453-1_5	Review
34605088	MAFLD definition underestimates the risk to develop HCC in genetically predisposed patients	Meroni M, Longo M, Paolini E, Lombardi R, Piciotti R, Francione P, Badiali S, Maggioni M, Fracanzani AL, Dongiovanni P.	J Intern Med. 2022 Mar;291(3):374-376. doi: 10.1111/joim.13396. Epub 2021 Oct 3.	2022	10.1111/joim.13396	NOT NASH
22751227	Etiologic types of end-stage chronic liver disease in adults: analysis of prevalence and their temporal changes from a study on native liver explants	Nayak NC, Jain D, Vasdev N, Gulwani H, Saigal S, Soin A.	Eur J Gastroenterol Hepatol. 2012 Oct;24(10):1199-208. doi: 10.1097/MEG.0b013e32835643f1.	2012	10.1097/MEG.0b013e32835643f1	NOT Liver Transplantation
21475067	Acute amiodarone hepatotoxicity after liver transplantation	von Vital JM, Karachristos A, Singhal A, Thomas R, Jain A.	Transplantation. 2011 Apr 27;91(8):e62-4. doi: 10.1097/TP.0b013e3182115bc1.	2011	10.1097/TP.0b013e3182115bc1	NOT HCC
21570483	Patients with NASH and cryptogenic cirrhosis are less likely than those with hepatitis C to receive liver transplants	O'Leary JG, Landaverde C, Jennings L, Goldstein RM, Davis GL.	Clin Gastroenterol Hepatol. 2011 Aug;9(8):700-704.e1. doi: 10.1016/j.cgh.2011.04.007. Epub 2011 Apr 15.	2011	10.1016/j.cgh.2011.04.007	NOT HCC
38284376	Groundbreaking Dual-Graft Living Donor Liver Transplant Utilizing Full Right and Left Lateral Lobe Grafts: A Landmark Debut in the Kingdom of Saudi Arabia	Zidan A, Momani H, Sengupta B, Abdullah R, Kuriri H, Mawaldi M, Rabie M, Khan I, Tawfeeq M, Al Qahtani M.	Exp Clin Transplant. 2024 Jan;22(1):71-74. doi: 10.6002/ect.2023.0346.	2024	10.6002/ect.2023.0346	Case Reports
29108191	[An interpretation of the AASLD practice guideline on the diagnosis and management of nonalcoholic fatty liver disease in 2017]	Nan YM, Fu N, Li WC, Kong LL, Yuan XW, Zhang SY, Liu LD, Lu Y, Cui LY.	Zhonghua Gan Zang Bing Za Zhi. 2017 Sep 20;25(9):687-694. doi: 10.3760/cma.j.issn.1007-3418.2017.09.008.	2017	10.3760/cma.j.issn.1007-3418.2017.09.008	practice guideline
24115630	Is disease recurrence still relevant to graft survival?	Trotter JF.	Liver Transpl. 2013 Nov;19 Suppl 2:S49-55. doi: 10.1002/lt.23750.	2013	10.1002/lt.23750	Review
31167603	Liver Transplantation in a Patient With Anti-Co(a) Antibodies	Vega M, Zubair A, Perry D, Fritz A, Chadha R.	Prog Transplant. 2019 Sep;29(3):287-288. doi: 10.1177/1526924819855358. Epub 2019 Jun 5.	2019	10.1177/1526924819855358	Case Reports
27561907	Use of Methylene Blue to Treat Hypovolemic Shock Followed by Ischemia-Reperfusion Injury in the Postoperative Orthotopic Liver Transplant Patient: A Case Report	Vilalva KH, Mumic FT, Silveira MRG, Mente ED, Evora PRB, Castro E Silva O.	Exp Clin Transplant. 2018 Aug;16(4):511-514. doi: 10.6002/ect.2016.0041. Epub 2016 Aug 24.	2018	10.6002/ect.2016.0041	Case Reports
28865148	Chronic elevation of plasma fibroblast growth factor 19 in long-term farnesoid X receptor agonist therapy, a happy marriage or cause for oncological concern?	Schaap FG, Jansen PLM, Olde Damink SWM.	Hepatology. 2018 Feb;67(2):782-784. doi: 10.1002/hep.29511. Epub 2017 Dec 26.	2018	10.1002/hep.29511	Review
21559737	Focal fat masquerading as malignancy in the liver graft of a post-transplant patient	Patrick CM, Hayashi PH, Kozlowski T, Greene KG, Semelka RC, Barritt AS 4th.	Dig Dis Sci. 2011 Nov;56(11):3382-5. doi: 10.1007/s10620-011-1739-2. Epub 2011 May 11.	2011	10.1007/s10620-011-1739-2	Case Reports
30584660	Arid1a Loss Drives Nonalcoholic Steatohepatitis in Mice Through Epigenetic Dysregulation of Hepatic Lipogenesis and Fatty Acid Oxidation	Moore A, Wu L, Chuang JC, Sun X, Luo X, Gopal P, Li L, Celen C, Zimmer M, Zhu H.	Hepatology. 2019 May;69(5):1931-1945. doi: 10.1002/hep.30487. Epub 2019 Mar 18.	2019	10.1002/hep.30487	Animal Experiments
22611040	Patients transplanted for nonalcoholic steatohepatitis are at increased risk for postoperative cardiovascular events	Vanwagner LB, Bhave M, Te HS, Feinglass J, Alvarez L, Rinella ME.	Hepatology. 2012 Nov;56(5):1741-50. doi: 10.1002/hep.25855.	2012	10.1002/hep.25855	NOT HCC
33439893	Characteristics and etiologies of hepatocellular carcinoma in patients without cirrhosis: When East meets West	Yen YH, Cheng YF, Wang JH, Lin CC, Wang CC.	PLoS One. 2021 Jan 13;16(1):e0244939. doi: 10.1371/journal.pone.0244939. eCollection 2021.	2021	10.1371/journal.pone.0244939	NOT HCC
26341826	Hepatocellular carcinoma and lifestyles	Saran U, Humar B, Kolly P, Dufour JF.	J Hepatol. 2016 Jan;64(1):203-14. doi: 10.1016/j.jhep.2015.08.028. Epub 2015 Sep 1.	2016	10.1016/j.jhep.2015.08.028	Review
23860502	Simple noninvasive systems predict long-term outcomes of patients with nonalcoholic fatty liver disease	Angulo P, Bugianesi E, Bjornsson ES, Charatcharoenwitthaya P, Mills PR, Barrera F, Haflidadottir S, Day CP, George J.	Gastroenterology. 2013 Oct;145(4):782-9.e4. doi: 10.1053/j.gastro.2013.06.057. Epub 2013 Jul 13.	2013	10.1053/j.gastro.2013.06.057	NOT HCC
30687780	Gender differences in hepatocellular cancer: disparities in nonalcoholic fatty liver disease/steatohepatitis and liver transplantation	Wu EM, Wong LL, Hernandez BY, Ji JF, Jia W, Kwee SA, Kalathil S.	Hepatoma Res. 2018;4:66. doi: 10.20517/2394-5079.2018.87. Epub 2018 Oct 18.	2018	10.20517/2394-5079.2018.87	Gender differences in HCC
32253259	LPIAT1/MBOAT7 depletion increases triglyceride synthesis fueled by high phosphatidylinositol turnover	Tanaka Y, Shimanaka Y, Caddeo A, Kubo T, Mao Y, Kubota T, Kubota N, Yamauchi T, Mancina RM, Baselli G, Luukkonen P, Pihlajamäki J, Yki-Järvinen H, Valenti L, Arai H, Romeo S, Kono N.	Gut. 2021 Jan;70(1):180-193. doi: 10.1136/gutjnl-2020-320646. Epub 2020 Apr 6.	2021	10.1136/gutjnl-2020-320646	Animal Experiments
34225483	Ileal Bile Acid Transporter Inhibitor Improves Hepatic Steatosis by Ameliorating Gut Microbiota Dysbiosis in NAFLD Model Mice	Matsui M, Fukunishi S, Nakano T, Ueno T, Higuchi K, Asai A.	mBio. 2021 Aug 31;12(4):e0115521. doi: 10.1128/mBio.01155-21. Epub 2021 Jul 6.	2021	10.1128/mBio.01155-21	Animal Experiments
35598686	Metagenomic identification of gut microbiota distribution on the colonic mucosal biopsy samples in patients with non-alcoholic fatty liver disease	Delik A, Dinçer S, Ülger Y, Akkız H, Karaoğullarından Ü.	Gene. 2022 Jul 30;833:146587. doi: 10.1016/j.gene.2022.146587. Epub 2022 May 19.	2022	10.1016/j.gene.2022.146587	Animal Experiments
37569608	Adlercreutzia equolifaciens Is an Anti-Inflammatory Commensal Bacterium with Decreased Abundance in Gut Microbiota of Patients with Metabolic Liver Disease	Oñate FP, Chamignon C, Burz SD, Lapaque N, Monnoye M, Philippe C, Bredel M, Chêne L, Farin W, Paillarse JM, Boursier J, Ratziu V, Mousset PY, Doré J, Gérard P, Blottière HM.	Int J Mol Sci. 2023 Jul 31;24(15):12232. doi: 10.3390/ijms241512232.	2023	10.3390/ijms241512232	Animal Experiments
29940268	Impact of DAAs on liver transplantation: Major effects on the evolution of indications and results. An ELITA study based on the ELTR registry	Belli LS, Perricone G, Adam R, Cortesi PA, Strazzabosco M, Facchetti R, Karam V, Salizzoni M, Andujar RL, Fondevila C, De Simone P, Morelli C, Fabregat-Prous J, Samuel D, Agarwaal K, Moreno Gonzales E, Charco R, Zieniewicz K, De Carlis L, Duvoux C; all the contributing centers (www.eltr.org) and the European Liver and Intestine Transplant Association (ELITA).	J Hepatol. 2018 Oct;69(4):810-817. doi: 10.1016/j.jhep.2018.06.010. Epub 2018 Jun 27.	2018	10.1016/j.jhep.2018.06.010	NOT NASH＆ HCC ＆Liver Transplantation
31495973	Phase 3 drug pipelines in the treatment of non-alcoholic steatohepatitis	Sumida Y, Okanoue T, Nakajima A; Japan Study Group of NAFLD (JSG-NAFLD).	Hepatol Res. 2019 Nov;49(11):1256-1262. doi: 10.1111/hepr.13425. Epub 2019 Oct 25.	2019	10.1111/hepr.13425	Review
34091049	A Polygenic Risk Score to Refine Risk Stratification and Prediction for Severe Liver Disease by Clinical Fibrosis Scores	De Vincentis A, Tavaglione F, Jamialahmadi O, Picardi A, Antonelli Incalzi R, Valenti L, Romeo S, Vespasiani-Gentilucci U.	Clin Gastroenterol Hepatol. 2022 Mar;20(3):658-673. doi: 10.1016/j.cgh.2021.05.056. Epub 2021 Jun 4.	2022	10.1016/j.cgh.2021.05.056	NOT NASH＆ HCC ＆Liver Transplantation
36852108	Inevitability of disease recurrence after liver transplantation for NAFLD cirrhosis	Villeret F, Dharancy S, Erard D, Abergel A, Barbier L, Besch C, Boillot O, Boudjema K, Coilly A, Conti F, Corpechot C, Duvoux C, Faitot F, Faure S, Francoz C, Giostra E, Gugenheim J, Hardwigsen J, Hilleret MN, Hiriart JB, Houssel-Debry P, Kamar N, Lassailly G, Latournerie M, Pageaux GP, Samuel D, Vanlemmens C, Saliba F, Dumortier J.	JHEP Rep. 2023 Jan 3;5(3):100668. doi: 10.1016/j.jhepr.2022.100668. eCollection 2023 Mar.	2023	10.1016/j.jhepr.2022.100668	NOT HCC
34557660	Metabolic dysfunction-associated fatty liver disease increases risk of adverse outcomes in patients with chronic hepatitis B	van Kleef LA, Choi HSJ, Brouwer WP, Hansen BE, Patel K, de Man RA, Janssen HLA, de Knegt RJ, Sonneveld MJ.	JHEP Rep. 2021 Aug 8;3(5):100350. doi: 10.1016/j.jhepr.2021.100350. eCollection 2021 Oct.	2021	10.1016/j.jhepr.2021.100350	NOT Liver Transplantation
27677115	Combined liver transplantation and sleeve gastrectomy for end-stage liver disease in a bariatric patient: First European case-report	Tariciotti L, D'Ugo S, Manzia TM, Tognoni V, Sica G, Gentileschi P, Tisone G.	Int J Surg Case Rep. 2016;28:38-41. doi: 10.1016/j.ijscr.2016.09.011. Epub 2016 Sep 21.	2016	10.1016/j.ijscr.2016.09.011	case report
26100498	Surveillance for hepatocellular carcinoma is associated with increased survival: Results from a large cohort in the Netherlands	van Meer S, de Man RA, Coenraad MJ, Sprengers D, van Nieuwkerk KM, Klümpen HJ, Jansen PL, IJzermans JN, van Oijen MG, Siersema PD, van Erpecum KJ.	J Hepatol. 2015 Nov;63(5):1156-63. doi: 10.1016/j.jhep.2015.06.012. Epub 2015 Jun 20.	2015	10.1016/j.jhep.2015.06.012	NOT Liver Transplantation
30725432	Laparoscopic Sleeve Gastrectomy After Orthotopic Liver Transplantation, Video Reported	Bou Nassif G, Salloum C, Paolino L, Azoulay D, Lazzati A.	Obes Surg. 2019 Apr;29(4):1436-1438. doi: 10.1007/s11695-019-03751-5.	2019	10.1007/s11695-019-03751-5	Video Reported
30811890	OPTN/SRTR 2017 Annual Data Report: Liver	Kim WR, Lake JR, Smith JM, Schladt DP, Skeans MA, Noreen SM, Robinson AM, Miller E, Snyder JJ, Israni AK, Kasiske BL.	Am J Transplant. 2019 Feb;19 Suppl 2:184-283. doi: 10.1111/ajt.15276.	2019	10.1111/ajt.15276	Annual Data Report
21356258	Intravenous administration of multipotent stromal cells prevents the onset of non-alcoholic steatohepatitis in obese mice with metabolic syndrome	Ezquer M, Ezquer F, Ricca M, Allers C, Conget P.	J Hepatol. 2011 Nov;55(5):1112-20. doi: 10.1016/j.jhep.2011.02.020. Epub 2011 Feb 26.	2011	10.1016/j.jhep.2011.02.020	Animal Experiments
32486073	Exercise Attenuates the Transition from Fatty Liver to Steatohepatitis and Reduces Tumor Formation in Mice	Guarino M, Kumar P, Felser A, Terracciano LM, Guixé-Muntet S, Humar B, Foti M, Nuoffer JM, St-Pierre MV, Dufour JF.	Cancers (Basel). 2020 May 29;12(6):1407. doi: 10.3390/cancers12061407.	2020	10.3390/cancers12061407	Animal Experiments
30936549	Platelet GPIbα is a mediator and potential interventional target for NASH and subsequent liver cancer	Malehmir M, Pfister D, Gallage S, Szydlowska M, Inverso D, Kotsiliti E, Leone V, Peiseler M, Surewaard BGJ, Rath D, Ali A, Wolf MJ, Drescher H, Healy ME, Dauch D, Kroy D, Krenkel O, Kohlhepp M, Engleitner T, Olkus A, Sijmonsma T, Volz J, Deppermann C, Stegner D, Helbling P, Nombela-Arrieta C, Rafiei A, Hinterleitner M, Rall M, Baku F, Borst O, Wilson CL, Leslie J, O'Connor T, Weston CJ, Chauhan A…	Nat Med. 2019 Apr;25(4):641-655. doi: 10.1038/s41591-019-0379-5. Epub 2019 Apr 1.	2019	10.1038/s41591-019-0379-5	NOT Liver Transplantation
28526812	Soluble Axl is an accurate biomarker of cirrhosis and hepatocellular carcinoma development: results from a large scale multicenter analysis	Dengler M, Staufer K, Huber H, Stauber R, Bantel H, Weiss KH, Starlinger P, Pock H, Klöters-Plachky P, Gotthardt DN, Rauch P, Lackner C, Stift J, Brostjan C, Gruenberger T, Kumada T, Toyoda H, Tada T, Weiss TS, Trauner M, Mikulits W.	Oncotarget. 2017 Jul 11;8(28):46234-46248. doi: 10.18632/oncotarget.17598.	2017	10.18632/oncotarget.17598	NOT Liver Transplantation
29292603	OPTN/SRTR 2016 Annual Data Report: Liver	Kim WR, Lake JR, Smith JM, Schladt DP, Skeans MA, Harper AM, Wainright JL, Snyder JJ, Israni AK, Kasiske BL.	Am J Transplant. 2018 Jan;18 Suppl 1:172-253. doi: 10.1111/ajt.14559.	2018	10.1111/ajt.14559	Annual Data Report
34153521	Neddylation inhibition ameliorates steatosis in NAFLD by boosting hepatic fatty acid oxidation via the DEPTOR-mTOR axis	Serrano-Maciá M, Simón J, González-Rellan MJ, Azkargorta M, Goikoetxea-Usandizaga N, Lopitz-Otsoa F, De Urturi DS, Rodríguez-Agudo R, Lachiondo-Ortega S, Mercado-Gomez M, Gutiérrez de Juan V, Bizkarguenaga M, Fernández-Ramos D, Buque X, Baselli GA, Valenti LVC, Iruzubieta P, Crespo J, Villa E, Banales JM, Avila MA, Marin JJG, Aspichueta P, Sutherland J, Barrio R, Mayor U, Elortza F, Xirodimas DP,…	Mol Metab. 2021 Nov;53:101275. doi: 10.1016/j.molmet.2021.101275. Epub 2021 Jun 18.	2021	10.1016/j.molmet.2021.101275	Animal Experiments
26493626	PNPLA3 rs738409 and TM6SF2 rs58542926 variants increase the risk of hepatocellular carcinoma in alcoholic cirrhosis	Falleti E, Cussigh A, Cmet S, Fabris C, Toniutto P.	Dig Liver Dis. 2016 Jan;48(1):69-75. doi: 10.1016/j.dld.2015.09.009. Epub 2015 Sep 28.	2016	10.1016/j.dld.2015.09.009	NOT NASH＆ HCC ＆Liver Transplantation
38396845	All Three AKT Isoforms Can Upregulate Oxygen Metabolism and Lactate Production in Human Hepatocellular Carcinoma Cell Lines	Tian LY, Smit DJ, Popova NV, Horn S, Velasquez LN, Huber S, Jücker M.	Int J Mol Sci. 2024 Feb 11;25(4):2168. doi: 10.3390/ijms25042168.	2024	10.3390/ijms25042168	Animal Experiments
29518452	Positron emission tomography/computed tomography with 18F-fluorocholine improve tumor staging and treatment allocation in patients with hepatocellular carcinoma	Chalaye J, Costentin CE, Luciani A, Amaddeo G, Ganne-Carrié N, Baranes L, Allaire M, Calderaro J, Azoulay D, Nahon P, Seror O, Mallat A, Soussan M, Duvoux C, Itti E, Nault JC.	J Hepatol. 2018 Aug;69(2):336-344. doi: 10.1016/j.jhep.2018.02.018. Epub 2018 Mar 6.	2018	10.1016/j.jhep.2018.02.018	NOT NASH＆ HCC ＆Liver Transplantation
26656334	Nonalcoholic Cirrhosis Increased Risk of Digestive Tract Malignancies: A Population-Based Cohort Study	Sun LM, Lin MC, Lin CL, Liang JA, Jeng LB, Kao CH, Lu CY.	Medicine (Baltimore). 2015 Dec;94(49):e2080. doi: 10.1097/MD.0000000000002080.	2015	10.1097/MD.0000000000002080	NOT NASH＆ HCC ＆Liver Transplantation
36879887	High producer variant of lipoprotein lipase may protect from hepatocellular carcinoma in alcohol-associated cirrhosis	Schmalz F, Fischer J, Innes H, Buch S, Möller C, Matz-Soja M, von Schönfels W, Krämer B, Langhans B, Klüners A, Soyka M, Stickel F, Nattermann J, Strassburg CP, Berg T, Lutz P, Nischalke HD.	JHEP Rep. 2023 Jan 25;5(4):100684. doi: 10.1016/j.jhepr.2023.100684. eCollection 2023 Apr.	2023	10.1016/j.jhepr.2023.100684	NOT NASH＆ HCC ＆Liver Transplantation
30697904	Liver Transplantation in France	Durand F, Antoine C, Soubrane O.	Liver Transpl. 2019 May;25(5):763-770. doi: 10.1002/lt.25419. Epub 2019 Apr 1.	2019	10.1002/lt.25419	Review
32590608	Clinical Impact of Antecedent Bariatric Surgery on Liver Transplant Outcomes: A Retrospective Matched Case-control Study	Serrano OK, Peterson KJ, Vock DM, Berglund D, Kandaswamy R, Lake JR, Pruett TL, Chinnakotla S.	Transplantation. 2021 Jun 1;105(6):1280-1284. doi: 10.1097/TP.0000000000003378.	2021	10.1097/TP.0000000000003378	NOT NASH＆ HCC ＆Liver Transplantation
33826548	Steatotic and Steatohepatitic Hepatocellular Carcinomas: Features in a Series With Predominantly Viral Etiology	Aykutlu U, Argon A, Orman M, Ulukaya S, Zeytunlu M, Karasu Z, Günşar F, Nart D, Akarca U, Yilmaz F.	Am J Surg Pathol. 2021 Sep 1;45(9):1252-1263. doi: 10.1097/PAS.0000000000001714.	2021	10.1097/PAS.0000000000001714	NOT NASH＆ HCC ＆Liver Transplantation
32707225	aMAP risk score predicts hepatocellular carcinoma development in patients with chronic hepatitis	Fan R, Papatheodoridis G, Sun J, Innes H, Toyoda H, Xie Q, Mo S, Sypsa V, Guha IN, Kumada T, Niu J, Dalekos G, Yasuda S, Barnes E, Lian J, Suri V, Idilman R, Barclay ST, Dou X, Berg T, Hayes PC, Flaherty JF, Zhou Y, Zhang Z, Buti M, Hutchinson SJ, Guo Y, Calleja JL, Lin L, Zhao L, Chen Y, Janssen HLA, Zhu C, Shi L, Tang X, Gaggar A, Wei L, Jia J, Irving WL, Johnson PJ, Lampertico P, Hou J.	J Hepatol. 2020 Dec;73(6):1368-1378. doi: 10.1016/j.jhep.2020.07.025. Epub 2020 Jul 21.	2020	10.1016/j.jhep.2020.07.025	NOT NASH＆ HCC ＆Liver Transplantation
33478287	Low serum vitamin D level associated with incident advanced liver disease in the general population - a prospective study	Männistö V, Jääskeläinen T, Färkkilä M, Jula A, Männistö S, Lundqvist A, Zeller T, Blankenberg S, Salomaa V, Perola M, Åberg F.	Scand J Gastroenterol. 2021 Mar;56(3):299-303. doi: 10.1080/00365521.2021.1873412. Epub 2021 Jan 21.	2021	10.1080/00365521.2021.1873412	NOT NASH＆ HCC ＆Liver Transplantation
25021421	Integration of tumour and viral genomic characterizations in HBV-related hepatocellular carcinomas	Amaddeo G, Cao Q, Ladeiro Y, Imbeaud S, Nault JC, Jaoui D, Gaston Mathe Y, Laurent C, Laurent A, Bioulac-Sage P, Calderaro J, Zucman-Rossi J.	Gut. 2015 May;64(5):820-9. doi: 10.1136/gutjnl-2013-306228. Epub 2014 Jun 9.	2015	10.1136/gutjnl-2013-306228	NOT NASH＆ HCC ＆Liver Transplantation
36286035	Western Diet-Fed ApoE Knockout Male Mice as an Experimental Model of Non-Alcoholic Steatohepatitis	Camargo FN, Matos SL, Araujo LCC, Carvalho CRO, Amaral AG, Camporez JP.	Curr Issues Mol Biol. 2022 Oct 8;44(10):4692-4703. doi: 10.3390/cimb44100320.	2022	10.3390/cimb44100320	Animal Experiments
32476788	Prognostic significance of hepatic encephalopathy in patients with cirrhosis treated with current standards of care	Bohra A, Worland T, Hui S, Terbah R, Farrell A, Robertson M.	World J Gastroenterol. 2020 May 14;26(18):2221-2231. doi: 10.3748/wjg.v26.i18.2221.	2020	10.3748/wjg.v26.i18.2221	NOT NASH＆ HCC ＆Liver Transplantation
27171501	Spectrum of De Novo Cancers and Predictors in Liver Transplantation: Analysis of the Scientific Registry of Transplant Recipients Database	Zhou J, Hu Z, Zhang Q, Li Z, Xiang J, Yan S, Wu J, Zhang M, Zheng S.	PLoS One. 2016 May 12;11(5):e0155179. doi: 10.1371/journal.pone.0155179. eCollection 2016.	2016	10.1371/journal.pone.0155179	NOT NASH＆ HCC ＆Liver Transplantation
35979251	Dorfman-Chanarin Syndrome: A Rare Cause of Metabolic Associated Fatty Liver Disease Related to Homozygosity of the Nonsense Mutation c.934C>T (p.R312*)	Quelhas da Costa R, Laranjeira F, Duarte Ribeiro I, Santos AF, Nery F.	GE Port J Gastroenterol. 2021 Jul 7;29(4):284-290. doi: 10.1159/000517103. eCollection 2022 Jul.	2021	10.1159/000517103	Case Reports
23038652	Nonalcoholic fatty liver disease (NAFLD): is it really a serious condition?	Wattacheril J, Chalasani N.	Hepatology. 2012 Oct;56(4):1580-4. doi: 10.1002/hep.26031.	2012	10.1002/hep.26031	Comment
27960085	Molecular Liver Cancer Prevention in Cirrhosis by Organ Transcriptome Analysis and Lysophosphatidic Acid Pathway Inhibition	Nakagawa S, Wei L, Song WM, Higashi T, Ghoshal S, Kim RS, Bian CB, Yamada S, Sun X, Venkatesh A, Goossens N, Bain G, Lauwers GY, Koh AP, El-Abtah M, Ahmad NB, Hoshida H, Erstad DJ, Gunasekaran G, Lee Y, Yu ML, Chuang WL, Dai CY, Kobayashi M, Kumada H, Beppu T, Baba H, Mahajan M, Nair VD, Lanuti M, Villanueva A, Sangiovanni A, Iavarone M, Colombo M, Llovet JM, Subramanian A, Tager AM, Friedman SL,…	Cancer Cell. 2016 Dec 12;30(6):879-890. doi: 10.1016/j.ccell.2016.11.004.	2016	10.1016/j.ccell.2016.11.004	Animal Experiments
27588170	Interaction between periodontitis and liver diseases	Han P, Sun D, Yang J.	Biomed Rep. 2016 Sep;5(3):267-276. doi: 10.3892/br.2016.718. Epub 2016 Jul 18.	2016	10.3892/br.2016.718	NOT NASH＆ HCC ＆Liver Transplantation
37951222	Artificial intelligence-based pathology as a biomarker of sensitivity to atezolizumab-bevacizumab in patients with hepatocellular carcinoma: a multicentre retrospective study	Zeng Q, Klein C, Caruso S, Maille P, Allende DS, Mínguez B, Iavarone M, Ningarhari M, Casadei-Gardini A, Pedica F, Rimini M, Perbellini R, Boulagnon-Rombi C, Heurgué A, Maggioni M, Rela M, Vij M, Baulande S, Legoix P, Lameiras S; HCC-AI study group; Bruges L, Gnemmi V, Nault JC, Campani C, Rhee H, Park YN, Iñarrairaegui M, Garcia-Porrero G, Argemi J, Sangro B, D'Alessio A, Scheiner B, Pinato DJ, …	Lancet Oncol. 2023 Dec;24(12):1411-1422. doi: 10.1016/S1470-2045(23)00468-0. Epub 2023 Nov 8.	2023	10.1016/S1470-2045(23)00468-0	NOT NASH＆ HCC ＆Liver Transplantation
34959291	Transcriptome-Wide Analysis of Human Liver Reveals Age-Related Differences in the Expression of Select Functional Gene Clusters and Evidence for a PPP1R10-Governed 'Aging Cascade'	Schreiter T, Gieseler RK, Vílchez-Vargas R, Jauregui R, Sowa JP, Klein-Scory S, Broering R, Croner RS, Treckmann JW, Link A, Canbay A.	Pharmaceutics. 2021 Nov 25;13(12):2009. doi: 10.3390/pharmaceutics13122009.	2021	10.3390/pharmaceutics13122009	NOT NASH＆ HCC ＆Liver Transplantation
35629086	Personalized Medicine for Liver Disease: From Molecular Mechanisms to Potential Targeted Therapies	Bell AW.	J Pers Med. 2022 Apr 21;12(5):663. doi: 10.3390/jpm12050663.	2022	10.3390/jpm12050663	Editorial
15703649	Hepatocellular carcinoma	Lopez LJ, Marrero JA.	Curr Opin Gastroenterol. 2004 May;20(3):248-53. doi: 10.1097/00001574-200405000-00009.	2004	10.1097/00001574-200405000-00009	Review
28954412	Rising Rates of Hepatocellular Carcinoma Leading to Liver Transplantation in Baby Boomer Generation with Chronic Hepatitis C, Alcohol Liver Disease, and Nonalcoholic Steatohepatitis-Related Liver Disease	Cholankeril G, Yoo ER, Perumpail RB, Liu A, Sandhu JS, Nair S, Hu M, Ahmed A.	Diseases. 2017 Sep 26;5(4):20. doi: 10.3390/diseases5040020.	2017	10.3390/diseases5040020	NOT NASH＆ HCC ＆Liver Transplantation
29560688	Prevalence of fat-soluble vitamin (A, D, and E) and zinc deficiency in patients with cirrhosis being assessed for liver transplantation	Teriaky A, Mosli M, Chandok N, Al-Judaibi B, Marotta P, Qumosani K.	Acta Gastroenterol Belg. 2017 Apr-Jun;80(2):237-241.	2017	/	NOT HCC
35986902	Impact of older age in patients receiving atezolizumab and bevacizumab for hepatocellular carcinoma	Vithayathil M, D'Alessio A, Fulgenzi CAM, Nishida N, Schönlein M, von Felden J, Schulze K, Wege H, Saeed A, Wietharn B, Hildebrand H, Wu L, Ang C, Marron TU, Weinmann A, Galle PR, Bettinger D, Bengsch B, Vogel A, Balcar L, Scheiner B, Lee PC, Huang YH, Amara S, Muzaffar M, Naqash AR, Cammarota A, Personeni N, Pressiani T, Pinter M, Cortellini A, Kudo M, Rimassa L, Pinato DJ, Sharma R.	Liver Int. 2022 Nov;42(11):2538-2547. doi: 10.1111/liv.15405. Epub 2022 Sep 2.	2022	10.1111/liv.15405	NOT NASH＆ HCC ＆Liver Transplantation
23144979	The A736V TMPRSS6 polymorphism influences hepatic iron overload in nonalcoholic fatty liver disease	Valenti L, Rametta R, Dongiovanni P, Motta BM, Canavesi E, Pelusi S, Pulixi EA, Fracanzani AL, Fargion S.	PLoS One. 2012;7(11):e48804. doi: 10.1371/journal.pone.0048804. Epub 2012 Nov 5.	2012	10.1371/journal.pone.0048804	NOT NASH＆ HCC ＆Liver Transplantation
35845294	Risk of further decompensation/mortality in patients with cirrhosis and ascites as the first single decompensation event	Balcar L, Tonon M, Semmler G, Calvino V, Hartl L, Incicco S, Jachs M, Bauer D, Hofer BS, Gambino CG, Accetta A, Brocca A, Trauner M, Mandorfer M, Piano S, Reiberger T; Baveno Cooperation: an EASL consortium.	JHEP Rep. 2022 Jun 3;4(8):100513. doi: 10.1016/j.jhepr.2022.100513. eCollection 2022 Aug.	2022	10.1016/j.jhepr.2022.100513	NOT NASH＆ HCC ＆Liver Transplantation
38887516	Integrated analysis of single-cell and bulk RNA sequencing data reveals a cellular senescence-related signature in hepatocellular carcinoma	Qiao L, Xu Z, Chen Y, Chen W, Liang Y, Wei Y, Wang K, Yu Y, Yan W.	Front Cell Dev Biol. 2024 Jun 3;12:1407428. doi: 10.3389/fcell.2024.1407428. eCollection 2024.	2024	10.3389/fcell.2024.1407428	NOT NASH＆ HCC ＆Liver Transplantation
35445894	Living donor liver transplantation for idiopathic portal hypertension with focal nodular hyperplasia	Tanji Y, Furukawa K, Igarashi Y, Yanagaki M, Haruki K, Shirai Y, Taniai T, Gocho T, Okui N, Ikegami T.	Surg Case Rep. 2022 Apr 21;8(1):73. doi: 10.1186/s40792-022-01428-3.	2022	10.1186/s40792-022-01428-3	NOT NASH＆ HCC ＆Liver Transplantation
30123836	Roles of p53 in extrinsic factor-induced liver carcinogenesis	Link T, Iwakuma T.	Hepatoma Res. 2017;3:95-104. doi: 10.20517/2394-5079.2017.07. Epub 2017 Jun 6.	2017	10.20517/2394-5079.2017.07	Review
34750514	Metabolic and genetic determinants for progression to severe liver disease in subjects with obesity from the UK Biobank	De Vincentis A, Tavaglione F, Spagnuolo R, Pujia R, Tuccinardi D, Mascianà G, Picardi A, Antonelli Incalzi R, Valenti L, Romeo S, Vespasiani-Gentilucci U.	Int J Obes (Lond). 2022 Mar;46(3):486-493. doi: 10.1038/s41366-021-01015-w. Epub 2021 Nov 8.	2022	10.1038/s41366-021-01015-w	NOT NASH＆ HCC ＆Liver Transplantation
34191460	Yttrium-90 Microspheres for Intermediate- or Advanced-Stage Hepatocellular Carcinoma	Young C, Subramonian A, Argáez C.	Ottawa (ON): Canadian Agency for Drugs and Technologies in Health; 2021 Mar.	2021	/	Review
33250687	Spontaneous Regression of Advanced Hepatocellular Carcinoma	Sonbare DJ, Bandi R, Sharma V, Cacciarelli T, Shaikh OS.	Case Rep Gastroenterol. 2020 Oct 15;14(3):491-496. doi: 10.1159/000508847. eCollection 2020 Sep-Dec.	2020	10.1159/000508847	Case Reports
29399277	Fatty liver disease, an emerging etiology of hepatocellular carcinoma in Argentina	Piñero F, Pages J, Marciano S, Fernández N, Silva J, Anders M, Zerega A, Ridruejo E, Ameigeiras B, D'Amico C, Gaite L, Bermúdez C, Cobos M, Rosales C, Romero G, McCormack L, Reggiardo V, Colombato L, Gadano A, Silva M.	World J Hepatol. 2018 Jan 27;10(1):41-50. doi: 10.4254/wjh.v10.i1.41.	2018	10.4254/wjh.v10.i1.41	NOT NASH＆ HCC ＆Liver Transplantation
26052388	Alpha-1 antitrypsin deficiency and the risk of hepatocellular carcinoma in end-stage liver disease	Antoury C, Lopez R, Zein N, Stoller JK, Alkhouri N.	World J Hepatol. 2015 Jun 8;7(10):1427-32. doi: 10.4254/wjh.v7.i10.1427.	2015	10.4254/wjh.v7.i10.1427	NOT NASH＆ HCC ＆Liver Transplantation
29147300	Clinical Characteristics of 130 Patients With Hepatocellular Carcinoma Followed at a Tertiary Hospital From Brazil	Teixeira AC, Mente ED, Cantao CAB, Sankarankutty AK, Souza FF, Motta TC, Monsignore L, Junior JE, Muglia VF, Abud DG, Peria FM, Silva OC, de Lourdes Candolo Martinelli A.	World J Oncol. 2012 Aug;3(4):165-172. doi: 10.4021/wjon549w. Epub 2012 Aug 26.	2012	10.4021/wjon549w	NOT NASH＆ HCC ＆Liver Transplantation
26140091	Hepatocellular carcinoma in Asia: Prevention strategy and planning	Ashtari S, Pourhoseingholi MA, Sharifian A, Zali MR.	World J Hepatol. 2015 Jun 28;7(12):1708-17. doi: 10.4254/wjh.v7.i12.1708.	2015	10.4254/wjh.v7.i12.1708	Systematic review
34442328	Impact of MAFLD on HBV-Related Stage 0/A Hepatocellular Carcinoma after Curative Resection	Lin YP, Lin SH, Wang CC, Lin CC, Chen DW, Chuang CH, Huang PY, Hung CH, Yang SY, Cho WR, Chen YS, Tsai MC.	J Pers Med. 2021 Jul 21;11(8):684. doi: 10.3390/jpm11080684.	2021	10.3390/jpm11080684	NOT NASH＆ HCC ＆Liver Transplantation
37383543	Outcomes of Radiation Segmentectomy for Hepatocellular Carcinoma in Patients with Non-Alcoholic Fatty Liver Disease versus Chronic Viral Hepatitis	De la Garza-Ramos C, Montazeri SA, Musto KR, Kapp MD, Lewis AR, Frey G, Paz-Fumagalli R, Ilyas S, Harnois DM, Majeed U, Patel T, Toskich B.	J Hepatocell Carcinoma. 2023 Jun 23;10:987-996. doi: 10.2147/JHC.S414853. eCollection 2023.	2023	10.2147/JHC.S414853	NOT Liver Transplantation
37206654	Inferior outcomes of liver transplantation for hepatocellular carcinoma during early-COVID-19 pandemic in the United States	Lee IS, Okumura K, Misawa R, Sogawa H, Veillette G, John D, Diflo T, Nishida S, Dhand A.	World J Hepatol. 2023 Apr 27;15(4):554-563. doi: 10.4254/wjh.v15.i4.554.	2023	10.4254/wjh.v15.i4.554	NOT NASH＆ HCC ＆Liver Transplantation
38013675	Solid organ graft-versus-host disease in a recipient of a COVID-19 positive liver graft	Ashcherkin N, Pisipati S, Athale J, Carey EJ, Chascsa D, Adamski J, Shah S.	J Liver Transpl. 2023 May;10:100154. doi: 10.1016/j.liver.2023.100154. Epub 2023 Apr 19.	2023	10.1016/j.liver.2023.100154	Case Reports
33748726	NAFLD and MAFLD as emerging causes of HCC: A populational study	Myers S, Neyroud-Caspar I, Spahr L, Gkouvatsos K, Fournier E, Giostra E, Magini G, Frossard JL, Bascaron ME, Vernaz N, Zampaglione L, Negro F, Goossens N.	JHEP Rep. 2021 Jan 19;3(2):100231. doi: 10.1016/j.jhepr.2021.100231. eCollection 2021 Apr.	2021	10.1016/j.jhepr.2021.100231	NOT NASH＆ HCC ＆Liver Transplantation
32025164	Nonalcoholic Steatohepatitis Becomes the Leading Indication for Liver Transplant Registrants Among US Adults Born Between 1945 and 1965	Shirazi F, Wang J, Wong RJ.	J Clin Exp Hepatol. 2020 Jan-Feb;10(1):30-36. doi: 10.1016/j.jceh.2019.06.007. Epub 2019 Jul 10.	2020	10.1016/j.jceh.2019.06.007	NOT NASH＆ HCC ＆Liver Transplantation
32175386	Scientometric analysis of mTOR signaling pathway in liver disease	Fang J, Pan L, Gu QX, Juengpanich S, Zheng JH, Tong CH, Wang ZY, Nan JJ, Wang YF.	Ann Transl Med. 2020 Feb;8(4):93. doi: 10.21037/atm.2019.12.110.	2020	10.21037/atm.2019.12.110	Bibliometric method
34511823	Hereditary Persistence of Alpha-Fetoprotein in Chronic Liver Disease-Confusing Genes!	Patil V, Jothimani D, Narasimhan G, Danielraj S, Rela M.	J Clin Exp Hepatol. 2021 Sep-Oct;11(5):616-618. doi: 10.1016/j.jceh.2020.12.008. Epub 2020 Dec 30.	2021	10.1016/j.jceh.2020.12.008	Case Reports
39295976	Statin, aspirin and metformin use and risk of hepatocellular carcinoma related outcomes following liver transplantation: A retrospective study	Chung W, Wong K, Ravindranayagam N, Tang L, Grace J, Wong D, Con D, Sinclair M, Majumdar A, Kutaiba N, Hui S, Gow P, Muralidharan V, Dobrovic A, Testro A.	World J Transplant. 2024 Sep 18;14(3):94914. doi: 10.5500/wjt.v14.i3.94914.	2024	10.5500/wjt.v14.i3.94914	excluded, NAFLD, not NASH-HCC
39054140	Long-term outcomes following hepatectomy in patients with lean non-alcoholic fatty liver disease-associated hepatocellular carcinoma versus overweight and obese counterparts: A multicenter analysis	Zhang W, Li MY, Li ZQ, Diao YK, Liu XK, Guo HW, Wu XC, Wang H, Wang SY, Zhou YH, Lu J, Lin KY, Gu WM, Chen TH, Li J, Liang YJ, Yao LQ, Wang MD, Li C, Yin DX, Pawlik TM, Lau WY, Shen F, Chen Z, Yang T.	Asian J Surg. 2024 Jul 24:S1015-9584(24)01459-3. doi: 10.1016/j.asjsur.2024.07.089. Online ahead of print.	2024	10.1016/j.asjsur.2024.07.089	NOT Liver Transplantation
33163949	Impact of COVID-19 on the management of hepatocellular carcinoma in a high-prevalence area	Amaddeo G, Brustia R, Allaire M, Lequoy M, Hollande C, Regnault H, Blaise L, Ganne-Carrié N, Séror O, Larrey E, Lim C, Scatton O, El Mouhadi S, Ozenne V, Paye F, Balladur P, Dohan A, Massault PP, Pol S, Dioguardi Burgio M, Vilgrain V, Sepulveda A, Cauchy F, Luciani A, Sommacale D, Leroy V, Roudot-Thoraval F, Bouattour M, Nault JC; Paris Liver Cancer Group.	JHEP Rep. 2021 Feb;3(1):100199. doi: 10.1016/j.jhepr.2020.100199. Epub 2020 Dec 22.	2021	10.1016/j.jhepr.2020.100199	NOT NASH＆ HCC ＆Liver Transplantation
36159074	Trends and outcomes of liver transplantation among older recipients in the United States	Okumura K, Lee JS, Dhand A, Sogawa H, Veillette G, John D, Misawa R, Bodin R, Wolf DC, Diflo T, Nishida S.	World J Transplant. 2022 Aug 18;12(8):259-267. doi: 10.5500/wjt.v12.i8.259.	2022	10.5500/wjt.v12.i8.259	NOT NASH＆ HCC ＆Liver Transplantation
38293366	A bibliometric analysis of macrophages associated with non-alcoholic fatty liver disease research from 2005 to 2023	Yang Z, Xiong Z, Wang Q, Zhou N.	Heliyon. 2024 Jan 7;10(2):e24187. doi: 10.1016/j.heliyon.2024.e24187. eCollection 2024 Jan 30.	2024	10.1016/j.heliyon.2024.e24187	Bibliometric method
27059470	Chronic hepatitis E virus infection after living donor liver transplantation via blood transfusion: a case report	Kurihara T, Yoshizumi T, Itoh S, Harimoto N, Harada N, Ikegami T, Inagaki Y, Oshiro Y, Ohkohchi N, Okamoto H, Maehara Y.	Surg Case Rep. 2016 Dec;2(1):32. doi: 10.1186/s40792-016-0159-0. Epub 2016 Apr 8.	2016	10.1186/s40792-016-0159-0	Case Reports
36176936	Alpha-1 antitrypsin Pi∗Z allele is an independent risk factor for liver transplantation and death in patients with advanced chronic liver disease	Balcar L, Scheiner B, Urheu M, Weinberger P, Paternostro R, Simbrunner B, Hartl L, Jachs M, Bauer D, Semmler G, Willheim C, Pinter M, Ferenci P, Trauner M, Reiberger T, Stättermayer AF, Mandorfer M.	JHEP Rep. 2022 Aug 20;4(11):100562. doi: 10.1016/j.jhepr.2022.100562. eCollection 2022 Nov.	2022	10.1016/j.jhepr.2022.100562	NOT NASH＆ HCC ＆Liver Transplantation
19590654	Simultaneous pancreatectomy and liver transplantation: a single-institution experience	Dhupar R, de Vera ME, Marsh JW, Fontes PA, Steel JL, Zeh HJ, Gamblin TC.	HPB (Oxford). 2009 May;11(3):242-6. doi: 10.1111/j.1477-2574.2009.00043.x.	2009	10.1111/j.1477-2574.2009.00043.x	NOT NASH＆ HCC ＆Liver Transplantation
33808740	A PDCD1 Role in the Genetic Predisposition to NAFLD-HCC?	Eldafashi N, Darlay R, Shukla R, McCain MV, Watson R, Liu YL, McStraw N, Fathy M, Fawzy MA, Zaki MYW, Daly AK, Maurício JP, Burt AD, Haugk B, Cordell HJ, Bianco C, Dufour JF, Valenti L, Anstee QM, Reeves HL.	Cancers (Basel). 2021 Mar 19;13(6):1412. doi: 10.3390/cancers13061412.	2021	10.3390/cancers13061412	NOT NASH＆ HCC ＆Liver Transplantation
36926230	Diabetes mellitus is not associated with worse short term outcome in patients older than 65 years old post-liver transplantation	Alghamdi S, Alamro S, Alobaid D, Soliman E, Albenmousa A, Bzeizi KI, Alabbad S, Alqahtani SA, Broering D, Al-Hamoudi W.	World J Hepatol. 2023 Feb 27;15(2):274-281. doi: 10.4254/wjh.v15.i2.274.	2023	10.4254/wjh.v15.i2.274	NOT NASH＆ HCC ＆Liver Transplantation
38892779	Utilization of Immunotherapy as a Neoadjuvant Therapy for Liver Transplant Recipients with Hepatocellular Carcinoma	Abdelrahim M, Esmail A, Divatia MK, Xu J, Kodali S, Victor DW, Brombosz E, Connor AA, Saharia A, Elaileh A, Kaseb AO, Ghobrial RM.	J Clin Med. 2024 May 24;13(11):3068. doi: 10.3390/jcm13113068.	2024	10.3390/jcm13113068	NOT NASH＆ HCC ＆Liver Transplantation
39114010	Danggui-Shaoyao-San protects against non-alcoholic steatohepatitis via modulation of hepatic APP protein, Lysosomal CTSB release, and NF-κB activation	Gao S, An Z, Zhang Q, Sun Q, Huang Q, Shi L, Liu W, Gou X, Li Y, Xin X, Feng Q.	Heliyon. 2024 Jul 14;10(14):e34213. doi: 10.1016/j.heliyon.2024.e34213. eCollection 2024 Jul 30.	2024	10.1016/j.heliyon.2024.e34213	NOT NASH＆ HCC ＆Liver Transplantation
33083248	Changing Population of Liver Transplant Recipients in the Era of Direct-acting Antiviral Therapy	Xie C, Kuo YF, Singal AK.	J Clin Transl Hepatol. 2020 Sep 28;8(3):262-266. doi: 10.14218/JCTH.2020.00032. Epub 2020 Aug 10.	2020	10.14218/JCTH.2020.00032	NOT NASH＆ HCC ＆Liver Transplantation
33603899	Triple Antioxidant Therapy, an Alternative for Patients with Chronic Liver Disease - A Prospective Multicenter Interventional Study	Dumitru E, Condur L, Alexandrescu L, Chirila S, Greere M, Radu C, Tabacelia D, Rosianu C, Mohssen A, Balint A, Toader E, Popescu V, Pana B.	Maedica (Bucur). 2020 Dec;15(4):433-439. doi: 10.26574/maedica.2020.15.4.433.	2020	10.26574/maedica.2020.15.4.433	NOT NASH＆ HCC ＆Liver Transplantation
36551719	Metabolic Risk Factors for Hepatocellular Carcinoma in Patients with Nonalcoholic Fatty Liver Disease: A Prospective Study	Antwi SO, Craver EC, Nartey YA, Sartorius K, Patel T.	Cancers (Basel). 2022 Dec 17;14(24):6234. doi: 10.3390/cancers14246234.	2022	10.3390/cancers14246234	NOT NASH＆ HCC ＆Liver Transplantation
32055695	Explant liver evaluation decodes the mystery of cryptogenic cirrhosis!	Jain M, Venkataraman J, Varghese J, Vij M, Reddy MS, Rela M.	JGH Open. 2019 May 30;4(1):39-43. doi: 10.1002/jgh3.12200. eCollection 2020 Feb.	2019	10.1002/jgh3.12200	NOT NASH＆ HCC ＆Liver Transplantation
25379674	Photoacoustic tomography of human hepatic malignancies using intraoperative indocyanine green fluorescence imaging	Miyata A, Ishizawa T, Kamiya M, Shimizu A, Kaneko J, Ijichi H, Shibahara J, Fukayama M, Midorikawa Y, Urano Y, Kokudo N.	PLoS One. 2014 Nov 7;9(11):e112667. doi: 10.1371/journal.pone.0112667. eCollection 2014.	2014	10.1371/journal.pone.0112667	NOT NASH＆ HCC ＆Liver Transplantation
23968887	CD141⁺ myeloid dendritic cells are enriched in healthy human liver	Kelly A, Fahey R, Fletcher JM, Keogh C, Carroll AG, Siddachari R, Geoghegan J, Hegarty JE, Ryan EJ, O'Farrelly C.	J Hepatol. 2014 Jan;60(1):135-42. doi: 10.1016/j.jhep.2013.08.007. Epub 2013 Aug 19.	2014	10.1016/j.jhep.2013.08.007	NOT NASH＆ HCC ＆Liver Transplantation
36009822	Primary-like Human Hepatocytes Genetically Engineered to Obtain Proliferation Competence as a Capable Application for Energy Metabolism Experiments in In Vitro Oncologic Liver Models	Scheffschick A, Babel J, Sperling S, Nerusch J, Herzog N, Seehofer D, Damm G.	Biology (Basel). 2022 Aug 9;11(8):1195. doi: 10.3390/biology11081195.	2022	10.3390/biology11081195	NOT NASH＆ HCC ＆Liver Transplantation
36631680	Sphingosine 1-phosphate receptor 2 promotes the onset and progression of non-alcoholic fatty liver disease-related hepatocellular carcinoma through the PI3K/AKT/mTOR pathway	Wang G, Zhang X, Zhou Z, Song C, Jin W, Zhang H, Wu W, Yi Y, Cui H, Zhang P, Liu X, Xu W, Shen X, Shen W, Wang X.	Discov Oncol. 2023 Jan 11;14(1):4. doi: 10.1007/s12672-023-00611-8.	2023	10.1007/s12672-023-00611-8	NOT NASH＆ HCC ＆Liver Transplantation
38007815	[Alcoholic liver disease - 2023]	Pár A, Pár G.	Orv Hetil. 2023 Nov 26;164(47):1846-1864. doi: 10.1556/650.2023.32921. Print 2023 Nov 26.	2023	10.1556/650.2023.32921	Review
33763324	Glycogen Hepatopathy: A Reversible yet Relapsing Cause of Hepatitis in Type 1 Diabetics	Azhar M, Hammami M, Musmar A, Bromer M.	Cureus. 2021 Feb 19;13(2):e13441. doi: 10.7759/cureus.13441.	2021	10.7759/cureus.13441	Case Reports
33709606	Artificial intelligence in precision medicine in hepatology	Su TH, Wu CH, Kao JH.	J Gastroenterol Hepatol. 2021 Mar;36(3):569-580. doi: 10.1111/jgh.15415.	2021	10.1111/jgh.15415	Review
34585128	The influence of equitable access policies and socioeconomic factors on post-liver transplant survival	Huang DC, Fricker ZP, Alqahtani S, Tamim H, Saberi B, Bonder A.	EClinicalMedicine. 2021 Sep 16;41:101137. doi: 10.1016/j.eclinm.2021.101137. eCollection 2021 Nov.	2021	10.1016/j.eclinm.2021.101137	NOT NASH＆ HCC ＆Liver Transplantation
37440949	Hepatic, Extra-hepatic Outcomes and Causes of Mortality in NAFLD - An Umbrella Overview of Systematic Review of Meta-Analysis	Xiao J, Ng CH, Chan KE, Fu C, Tay P, Yong JN, Lim WH, Tan DJH, Syn N, Wong ZY, Tseng M, Chew N, Huang DQ, Dan YY, Wong VW, Loomba R, Siddiqui MS, Sanyal AJ, Noureddin M, Muthiah MD.	J Clin Exp Hepatol. 2023 Jul-Aug;13(4):656-665. doi: 10.1016/j.jceh.2022.11.006. Epub 2022 Nov 19.	2023	10.1016/j.jceh.2022.11.006	Systematic Review
30109182	Garlic-derived compound S-allylmercaptocysteine inhibits hepatocarcinogenesis through targeting LRP6/Wnt pathway	Xiao J, Xing F, Liu Y, Lv Y, Wang X, Ling MT, Gao H, Ouyang S, Yang M, Zhu J, Xia Y, So KF, Tipoe GL.	Acta Pharm Sin B. 2018 Jul;8(4):575-586. doi: 10.1016/j.apsb.2017.10.003. Epub 2017 Nov 10.	2018	10.1016/j.apsb.2017.10.003	Animal Experiments
37538247	Oesophageal varices predict complications in compensated advanced non-alcoholic fatty liver disease	Pennisi G, Enea M, Viganò M, Schepis F, de Ledinghen V, Berzigotti A, Wai-Sun Wong V, Fracanzani AL, Sebastiani G, Lara-Romero C, Bugianesi E, Svegliati-Baroni G, Marra F, Aghemo A, Valenti L, Calvaruso V, Colecchia A, Di Maria G, La Mantia C, Lin H, Mendoza YP, Pugliese N, Ravaioli F, Romero-Gomez M, Saltini D, Craxì A, Di Marco V, Cammà C, Petta S.	JHEP Rep. 2023 Jun 7;5(9):100809. doi: 10.1016/j.jhepr.2023.100809. eCollection 2023 Sep.	2023	10.1016/j.jhepr.2023.100809	NOT NASH＆ HCC ＆Liver Transplantation
29234193	Results of Portosystemic Shunt Embolization in Selected Patients with Cirrhosis and Recurrent Hepatic Encephalopathy	Choudhary NS, Baijal SS, Saigal S, Agarwal A, Saraf N, Khandelwal R, Jain V, Khandelwal AH, Kapoor A, Jain D, Misra SR, Puri R, Sud R, Soin AS.	J Clin Exp Hepatol. 2017 Dec;7(4):300-304. doi: 10.1016/j.jceh.2017.03.012. Epub 2017 Apr 14.	2017	10.1016/j.jceh.2017.03.012	NOT NASH＆ HCC ＆Liver Transplantation
35600667	Higher subcutaneous adipose tissue radiodensity is associated with increased mortality in patients with cirrhosis	Ebadi M, Dunichand-Hoedl AR, Rider E, Kneteman NM, Shapiro J, Bigam D, Dajani K, Mazurak VC, Baracos VE, Montano-Loza AJ.	JHEP Rep. 2022 Apr 27;4(7):100495. doi: 10.1016/j.jhepr.2022.100495. eCollection 2022 Jul.	2022	10.1016/j.jhepr.2022.100495	NOT Liver Transplantation
34646593	Worse Outcomes Associated With Liver Transplants: An Increasing Trend	Siddiqui NA, Ullah N, Shaikh JR, Bhandari S, Ullah U, Khan SF, Khan OQ, Mohammed Abdul MK.	Cureus. 2021 Aug 29;13(8):e17534. doi: 10.7759/cureus.17534. eCollection 2021 Aug.	2021	10.7759/cureus.17534	NOT NASH＆ HCC ＆Liver Transplantation
26934429	Ultrasonography for diagnosis of alcoholic cirrhosis in people with alcoholic liver disease	Pavlov CS, Casazza G, Semenistaia M, Nikolova D, Tsochatzis E, Liusina E, Ivashkin VT, Gluud C.	Cochrane Database Syst Rev. 2016 Mar 2;3(3):CD011602. doi: 10.1002/14651858.CD011602.pub2.	2016	10.1002/14651858.CD011602.pub2	Review
34917911	ROCK2 inhibition attenuates profibrogenic immune cell function to reverse thioacetamide-induced liver fibrosis	Nalkurthi C, Schroder WA, Melino M, Irvine KM, Nyuydzefe M, Chen W, Liu J, Teng MWL, Hill GR, Bertolino P, Blazar BR, Miller GC, Clouston AD, Zanin-Zhorov A, MacDonald KPA.	JHEP Rep. 2021 Oct 6;4(1):100386. doi: 10.1016/j.jhepr.2021.100386. eCollection 2022 Jan.	2021	10.1016/j.jhepr.2021.100386	Animal Experiments
37453673	A novel HIF2A mutation causes dyslipidemia and promotes hepatic lipid accumulation	Gao F, Yao Q, Zhu J, Chen W, Feng X, Feng B, Wu J, Pacak K, Rosenblum J, Yu J, Zhuang Z, Cao H, Li L.	Pharmacol Res. 2023 Aug;194:106851. doi: 10.1016/j.phrs.2023.106851. Epub 2023 Jul 13.	2023	10.1016/j.phrs.2023.106851	Animal Experiments

## Sheet: Web of Science
Pubmed Id	Article Title	Authors	Publication Year	DOI	Reason(s) for exclusion
31229271	Liver transplantation for non-alcoholic steatohepatitis in Europe: Where do we stand?	Durand, Francois; Pavesi, Marco; Cheung, Ramsey	2019	10.1016/j.jhep.2019.05.018	Editorial Material
30427105	Metabolic factors affecting hepatocellular carcinoma in steatohepatitis	Zarrinpar, Ali; Faltermeier, Claire M.; Agopian, Vatche G.; Naini, Bita V.; Harlander-Locke, Michael P.; Kaldas, Fady M.; Farmer, Douglas G.; Busuttil, Ronald W.	2019	10.1111/liv.14002	excluded,compared with CLD related HCC
30227919	NASH-related and cryptogenic cirrhosis similarities extend beyond cirrhosis	Giannini, Edoardo G.; Bodini, Giorgia; Furnari, Manuele; Marabotto, Elisa	2018	10.1016/j.jhep.2018.05.016	Letter
31760676	Non-alcoholic fatty liver disease: a review of epidemiology, risk factors, diagnosis and management	Huang, Tony (Dazhong); Behary, Jason; Zekry, Amany	2020	10.1111/imj.14709	Review
31004760	Nonalcoholic Steatohepatitis and Hepatocellular Carcinoma: Crying Wolf or Promoting Healthy Living?	Braillon, Alain	2019	10.1016/j.cgh.2019.04.029	Letter
31543239	Nonalcoholic Steatohepatitis and Hepatocellular Carcinoma: Crying Wolf or Promoting Healthy Living? Reply	Stepanova, Maria; Younossi, Zobair	2019	10.1016/j.cgh.2019.04.055	Letter
28469809	Hepatocellular carcinoma in non-alcoholic steatohepatitis: Current knowledge and implications for management.	Cholankeril, George; Patel, Ronak; Khurana, Sandeep; Satapathy, Sanjaya K	2017	10.4254/wjh.v9.i11.533	Review
27510334	Hepatic steatosis. Differential diagnostics and current aspects	Canbay, A.; Gerken, G.; Bechmann, L. P.	2016	10.1007/s00108-016-0112-0	Review
/	Incidence and outcome of hepatocellular carcinoma in patients undergoing liver transplantation for non-alcoholic steatohepatitis.	Malik, Shahid M.; Gupte, Parijat A.; Ahmad, Jawad	2007	/	Meeting Abstract
/	LIVER TRANSPLANTATION FOR HEPATOCELLULAR CARCINOMA IN NON-ALCOHOLIC STEATOHEPATITIS (NASH) COMPARED TO NON-NASH PATIENTS	Sadler, Erin; Mehta, Neil; Bhat, Mamatha; Ghanekar, Anand; Greig, Paul; Grant, David; Yao, Francis; Sapisochin, Gonzalo	2017	/	Meeting Abstract
30399124	Liver Transplantation for Nonalcoholic Steatohepatitis: New Evidence of a Profound Increase Across Age Cohorts	Paul, Sonali; Charlton, Michael	2019	10.1097/TP.0000000000002513	Editorial Material
38463579	Non-alcoholic fatty liver disease: pathogenesis and models	Zhong, Hanxiang; Dong, Jiayong; Zhu, Liye; Mao, Jiaxi; Dong, Junfeng; Zhao, Yuanyu; Zou, You; Guo, Meng; Ding, Guoshan	2024	/	Review
34943908	Progressive Liver Fibrosis in Non-Alcoholic Fatty Liver Disease	Ramai, Daryl; Facciorusso, Antonio; Vigandt, Erika; Schaf, Bryan; Saadedeen, Waleed; Chauhan, Aditya; di Nunzio, Sara; Shah, Aashni; Giacomelli, Luca; Sacco, Rodolfo	2021	10.3390/cells10123401	Review
31986920	Fatty liver disease and primary liver cancer: disease mechanisms, emerging therapies and the role of bariatric surgery	Selby, Luke V.; Ejaz, Aslam; Brethauer, Stacy A.; Pawlik, Timothy M.	2020	10.1080/13543784.2020.1721457	Editorial Material
/	Annual healthcare costs double for non-alcoholic fatty liver disease/non-alcoholic steatohepatitis patients who progress to advanced liver disease: A multivariable analysis of German real-world data	Canbay, Ali; Kachru, Nandita; Meise, Dominic; Haas, Jennifer Scarlet; Ozbay, Ahmet Burak	2019	10.1016/S0618-8278(19)30636-X	Meeting Abstract
27213358	The Natural Course of Non-Alcoholic Fatty Liver Disease	Bertot, Luis Calzadilla; Adams, Leon Anton	2016	10.3390/ijms17050774	Review
19818301	Non-Alcoholic Steatohepatitis Preface	Harrison, Stephen A.	2009	10.1016/j.cld.2009.08.001	Editorial Material
27287838	Non-alcoholic fatty liver disease and hepatocellular carcinoma-2016	Par Alajos; Par Gabriella	2016	10.1556/650.2016.30425	Review
/	Gender difference and hepatocellular carcinoma incidence in non-alcoholic steatohepatitis patients with advanced liver fibrosis	Pinyopornpanish, Kanokwan; McCullough, Arthur; Romero-Marrero, Carlos	2020	/	Meeting Abstract
36158907	Gut microbiota contribution to hepatocellular carcinoma manifestation in non-alcoholic steatohepatitis	Liakina, Valentina; Strainiene, Sandra; Stundiene, Ieva; Maksimaityte, Vaidota; Kazenaite, Edita	2022	10.4254/wjh.v14.i7.1277	Review
28549675	Long-Term Outcomes of Nonalcoholic Fatty Liver Disease: From Nonalcoholic Steatohepatitis to Nonalcoholic Steatofibrosis	Younossi, Zobair M.	2017	10.1016/j.cgh.2017.05.029	Editorial Material
/	Non-alcoholic steatohepatitis is the fastest growing cause of hepatocellular carcinoma listed for liver transplantation in United States: data from the Scientific Registry of Transplant Recipients	Younossi, Z.; Stepanova, M.; Ong, J.; Jacobson, I; Bugianesi, E.; Duseja, A.; Eguchi, Y.; Wong, V; Negro, F.; Yilmaz, Y.; Romero-Gomez, M.; George, J.; Ahmed, A.; Wong, R.; Younossi, I; Ziayee, M.; Afendy, A.	2018	/	Meeting Abstract
34294937	Pathology of non-alcoholic fatty liver disease	Cataldo, Ivana; Sarcognato, Samantha; Sacchi, Diana; Cacciatore, Matilde; Baciorri, Francesca; Mangia, Alessandra; Cazzagon, Nora; Guido, Maria	2021	10.32074/1591-951X-242	Review
/	The weighted effect of non-alcoholic steatohepatitis on hepatocellular carcinoma risk: A meta-analysis	Stine, Jonathan G.; Wentworth, Brian; Shah, Puja M.; Zimmet, Alex; Rinella, Mary E.; Caldwell, Stephen H.; Argo, Curtis K.	2016	/	Meeting Abstract
/	NON-ALCOHOLIC STEATOHEPATITIS (NASH) IS RAPIDLY BECOMING THE MOST COMMON INDICATION FOR LIVER TRANSPLANTATION IN THE CANDIDATES WITH HEPATOCELLULAR CARCINOMA (HCC) IN THE UNITED STATES (US)	Younossi, Zobair M.; Al Shabeeb, Reem; Harring, Michael; Ong, Janus; Alqahtani, Saleh; Younossi, Youssef; Trimble, Gregory; Henry, Linda; Stepanova, Maria	2022	/	Meeting Abstract
36114761	Predictors of mid-term survival after liver transplantation in patients with NAFLD cirrhosis	Jiang, Yi-Zhou; Zhou, Guang-Peng; Zhu, Zhi-Jun; Sun, Li-Ying	2022	10.1111/liv.15427	Letter
27049380	Non-Alcoholic Fatty Liver Disease and Metabolic Syndrome after Liver Transplant	Gitto, Stefano; Villa, Erica	2016	10.3390/ijms17040490	Review
35865863	Reduced Rates of Post-Transplant Recurrent Hepatocellular Carcinoma in Non-Alcoholic Steatohepatitis: A Propensity Score Matched Analysis	Lamm, Ryan; Altshuler, Peter J.; Patel, Keyur; Shaheen, Osama; Amante, Angel Paulo; Civan, Jesse; Maley, Warren; Frank, Adam; Ramirez, Carlo; Glorioso, Jaime; Shah, Ashesh; Dang, Hien; Bodzin, Adam S.	2022	10.3389/ti.2022.10175	included
24654688	Improved survival outcomes in patients with non-alcoholic steatohepatitis and alcoholic liver disease following liver transplantation: an analysis of 2002-2012 United Network for Organ Sharing data	Wong, Robert J.; Chou, Christina; Bonham, Clark A.; Concepcion, Waldo; Esquivel, Carlos O.; Ahmed, Aijaz	2014	10.1111/ctr.12364	NOT HCC
19818302	Epidemiology and Natural History of Non-Alcoholic Steatohepatitis	Argo, Curtis K.; Caldwell, Stephen H.	2009	10.1016/j.cld.2009.07.005	Review
/	NON-ALCOHOLIC STEATOHEPATITIS (NASH) HAS BECOME THE MOST COMMON INDICATION FOR LIVER TRANSPLANTATION AMONG CANDIDATES WITH HEPATOCELLULAR CARCINOMA IN THE UNITED STATES	Younossi, Zobair M.; Al Shabeeb, Reem; Eberly, Katherine Elizabeth; Shah, Dipam; Nguyen, Veronica; Ong, Janus; Alqahtani, Saleh A.; Henry, Linda; Stepanova, Maria	2023	/	Meeting Abstract
28052624	The epidemiology of non-alcoholic fatty liver disease	Bellentani, Stefano	2017	10.1111/liv.13299	Review
37771547	Non-alcoholic fatty liver disease in women - Current knowledge and emerging concepts	Eng, Pei Chia; Forlano, Roberta; Tan, Tricia; Manousou, Pinelopi; Dhillo, Waljit S.; Izzi-Engbeaya, Chioma	2023	10.1016/j.jhepr.2023.100835	Review
27722159	NASH Cirrhosis - the New Burden in Liver Transplantation: How Should It Be Managed?	Canbay, Ali; Sowa, Jan-Peter; Syn, Wing-Kin; Treckmann, Juergen	2016	10.1159/000446379	Review
/	De novo non-alcoholic steatohepatitis is associated with a five-fold long-term increased mortality in liver transplant recipients	Gitto, S.; Benedetto, F. D.; Maria, N. D.; Tarantino, G.; Serra, V.; Maroni, L.; Cescon, M.; Pinna, A. D.; Andreone, P.; Villa, E.	2017	10.1016/S0168-8278(17)30343-4	Meeting Abstract
/	High Risk of Mortality and Disease Progression Associated with Diabetes Mellitus (DM) and Nonalcoholic Fatty Liver Disease/Nonalcoholic Steatohepatitis (NAFLD/NASH) in Medicare Patients	Loomba, Rohit; Fraysse, Jeremy; Li, Suying; Ozbay, A. Burak	2019	10.2337/db19-1450-P	Meeting Abstract
30791782	Trends in hepatocellular carcinoma due to non-alcoholic fatty liver disease	Bertot, Luis Calzadilla; Adams, Leon A.	2019	10.1080/17474124.2019.1549989	Review
/	THE ECONOMIC AND CLINICAL BURDEN OF NON-ALCOHOLIC FATTY LIVER DISEASE IN THE UNITED STATES	Younossi, Z. M.; Henry, L.; Stepanova, M.; Younossi, Y.; Racila, A.; Hunt, S.; Beckerman, R.	2016	10.1016/S0168-8278(16)00869-2	Meeting Abstract
28052626	Therapies in non-alcoholic steatohepatitis (NASH)	Oseini, Abdul M.; Sanyal, Arun J.	2017	10.1111/liv.13302	Review
31413522	Hepatocellular carcinoma and metabolic syndrome: The times are changing and so should we	Tsoulfas, Georgios	2019	10.3748/wjg.v25.i29.3842	Editorial Material
/	CHEMOPREVENTIVE EFFECT OF STATIN ON HEPATOCELLULAR CARCINOMA IN NON-ALCOHOLIC STEATOHEPATITIS PATIENTS WITH CIRRHOSIS	Al-Yaman, Wael A.; Pinyopornpanish, Kanokwan; Butler, Robert; Carey, William; McCullough, Arthur; Romero-Marrero, Carlos	2021	/	Meeting Abstract
36577425	Liver transplantation for non-alcoholic fatty liver disease: indications and post-transplant management	Battistella, Sara; D'Arcangelo, Francesca; Grasso, Marco; Zanetto, Alberto; Gambato, Martina; Germani, Giacomo; Senzolo, Marco; Russo, Francesco Paolo; Burra, Patrizia	2023	10.3350/cmh.2022.0392	Review
28404072	Distinctive features of hepatocellular carcinoma in non-alcoholic fatty liver disease	Degasperi, Elisabetta; Colombo, Massimo	2016	10.1016/S2468-1253(16)30018-8	Review
/	MODELLING THE ECONOMIC AND CLINICAL BURDEN OF NON-ALCOHOLIC STEATOHEPATITIS IN EAST ASIA: DATA FROM HONG KONG	Tampi, Radhika; Wong, Vincent Wai-Sun; Younossi, Issah; Wong, Grace Lai-Hung; Chan, Henry Lik Yuen; Younossi, Zobair M.	2019	/	Meeting Abstract
35892057	Evaluation of liver transplant candidates with non-alcoholic steatohepatitis	Esteban, James Philip G.; Asgharpour, Amon	2022	10.21037/tgh.2020.03.04	Review
26398208	Non-Alcoholic Steatohepatitis-Related Hepatocellular Carcinoma: A Growing Epidemic?	Yopp, Adam C.; Choti, Michael A.	2015	10.1159/000438473	Review
/	Burden of Illness Economic Model for Patients with Non-alcoholic Steatohepatitis (NASH) in the United States	Younossi, Zobair M.; Priyadarshini, Masoom; Afendy, Mariam; Nader, Fatema; Younossi, Issah; Racila, Andrei; Stepanova, Maria	2017	/	Meeting Abstract
/	Natural history of non alcoholic steatohepatitis (NASH) cirrhosis and stage 3 fibrosis	Topping, Joanne H.; Bhala, Nij; Day, Christopher P.	2006	/	Meeting Abstract
29249127	Liver transplantation for non-alcoholic fatty liver disease	Germani, Giacomo; Becchetti, Chiara	2018	10.23736/S1121-421X.17.02467-9	Review
32461811	The role of gut microbiota in liver disease development and treatment.	Wang, Lijun; Wan, Yu-Jui Yvonne	2019	10.1016/j.livres.2019.02.001	Review
29956203	Epidemiology and Etiologic Associations of Non-alcoholic Fatty Liver Disease and Associated HCC	Liu, Ken; McCaughan, Geoffrey W.	2018	10.1007/978-981-10-8684-7_2	Review
17468549	Liver diseases in the elderly: An update	Floreani, Annarosa	2007	10.1159/000099478	Review
30173562	Fecal microbiota transplantation: a promising strategy in preventing the progression of non-alcoholic steatohepatitis and improving the anti-cancer immune response	Delaune, Vaihere; Orci, Lorenzo A.; Lacotte, Stephanie; Peloso, Andrea; Schrenzel, Jacques; Lazarevic, Vladimir; Toso, Christian	2018	10.1080/14712598.2018.1518424	Review
/	DIFFERENCES IN INCIDENCE OF ADVERSE CLINICAL EVENTS AMONG NAFLD PARTICIPANTS WITH LIVER BIOPSY PROVEN NAFLD STRATIFIED BY NASH: A SYSTEMATIC REVIEW AND META-ANALYSIS	Le, David M.; Baez, Thomas; Le, Michael H.; Dang, Hansen; Nguyen, Vy H.; Lee, KeeSeok; Ito, Takanori; Wu, Yuankai; Yeo, Yee Hui; Ji, Fanpu; Cheung, Ramsey; Nguyen, Mindie H.	2023	/	Meeting Abstract
38693042	The potential of the nutraceutical berberine in the treatment of hepatocellular carcinoma and other liver diseases such as NAFLD and NASH	Cervello, Melchiorre; Augello, Giuseppa; Cocco, Lucio; Ratti, Stefano; Follo, Matilde Y.; Martelli, Alberto M.; Cusimano, Antonella; Montalto, Giuseppe; McCubrey, James A.	2024	10.1016/j.jbior.2024.101032	Review
38002096	The Outcomes of Liver Transplantation in Severe Metabolic Dysfunction-Associated Steatotic Liver Disease Patients	Paklar, Natasa; Mijic, Maja; Filipec-Kanizaj, Tajana	2023	10.3390/biomedicines11113096	Review
34666156	The Impact of NASH to Liver Transplantations With Hepatocellular Carcinoma in the United States	Younossi, Zobair M.; Harring, Michael; Younossi, Youssef; Ong, Janus P.; Alqahtani, Saleh A.; Stepanova, Maria	2022	10.1016/j.cgh.2021.10.018	Editorial Material
28840385	Nonalcoholic Steatohepatitis: The Second Leading Indication for Liver Transplantation in the USA	Chedid, Marcio F.	2017	10.1007/s10620-017-4724-6	Editorial Material
28692197	The Asia-Pacific Working Party on Non-alcoholic Fatty Liver Disease guidelines 2017Part 2: Management and special groups	Chitturi, Shiv; Wong, Vincent Wai-Sun; Chan, Wah-Kheong; Wong, Grace Lai-Hung; Wong, Simon Kin-Hung; Sollano, Jose; Ni, Yen-Hsuan; Liu, Chun-Jen; Lin, Yu-Cheng; Lesmana, Laurentius Adrianto; Kim, Seung Up; Hashimoto, Etsuko; Hamaguchi, Masahide; Goh, Khean-Lee; Fan, Jiangao; Duseja, Ajay; Dan, Yock Young; Chawla, Yogesh; Farrell, Geoff; Chan, Henry Lik-Yuen	2018	10.1111/jgh.13856	Review
25034293	Treatment of Non-Alcoholic Fatty Liver Disease	Dyson, Jessica; Day, Chris	2014	10.1159/000360511	Review
/	Among adults with hepatocellular carcinoma awaiting liver transplantation, Asians, Hispanics, and patients with nonalcoholic steatohepatitis have disproportionately lower likelihood of receiving liver transplantation	Wang, J.; Liu, B.; Bhuket, T.; Wong, R.	2018	10.1016/S0168-8278(18)30968-1	Meeting Abstract
/	Economic and clinical burden of non-alcoholic steatohepatitis in patients with type II diabetes in the United States	Younossi, Zobair; Tampi, Radhika; Racilla, Andrei; Qiu, Ying; Burns, Leah; Younossi, Issah; Nader, Fatema	2019	10.1016/S0618-8278(19)30610-3	Meeting Abstract
37455455	Emerging Therapies and Therapeutic Targets for Composite Liver Disease: NASH	Sobhia, M. Elizabeth; Kumari, Sonia; Kumar, Harish; Gandhe, Akshata; Kaushik, Dhriti; Kumar, Harish; Jain, Jethender; Mallick, Moyim; Pavani, Bommana; Moudgil, Mridula; Patel, Deepesh	2023	10.2174/1568026623666230714113808	Review
29956213	Current Prevention and Treatment Options for NAFLD	Wong, Vincent Wai-Sun	2018	10.1007/978-981-10-8684-7_12	Review
/	A SYSTEMATIC LITERATURE REVIEW OF THE EPIDEMIOLOGY AND ECONOMIC BURDEN ASSOCIATED WITH NON-ALCOHOLIC STEATOHEPATITIS	Sanyal, A. J.; Martin, A. L.; Cadarette, S. M.; Burns, M. D.; Guranlioglu, D.; Kartman, B.; Henriksson, K. M.; Hansen, M. B.	2016	10.1016/S0168-8278(16)00804-7	Meeting Abstract
29291167	Epidemic of non-alcoholic fatty liver disease and hepatocellular carcinoma.	Said, Adnan; Ghufran, Aiman	2017	10.5306/wjco.v8.i6.429	Review
24868324	Metabolic syndrome and non-alcoholic fatty liver disease in liver surgery: The new scourges?	Cauchy, Francois; Fuks, David; Zarzavadjian Le Bian, Alban; Belghiti, Jacques; Costi, Renato	2014	10.4254/wjh.v6.i5.306	Review
22672330	Dorothy Hodgkin Lecture 2012 Non-alcoholic fatty liver disease, insulin resistance and ectopic fat: a new problem in diabetes management	Byrne, C. D.	2012	10.1111/j.1464-5491.2012.03732.x	Review
36010628	Non-Alcoholic Steatohepatitis (NASH) and Liver Fibrosis: Molecular and Multicellular Control of Evolving Diseased States	Eeckhoute, Jerome	2022	10.3390/cells11162551	Editorial Material
39086561	Current perspectives on mesenchymal stem cells as a potential therapeutic strategy for non-alcoholic fatty liver disease	Jiang, Yan; Yusoff, Narazah Mohd; Du, Jiang; Moses, Emmanuel Jairaj; Lin, Jun-Tang	2024	10.4252/wjsc.v16.i7.760	Review
35110952	Non-alcoholic fatty liver disease and hepatocellular carcinoma: Clinical challenges of an intriguing link	Chrysavgis, Lampros; Giannakodimos, Ilias; Diamantopoulou, Panagiota; Cholongitas, Evangelos	2022	10.3748/wjg.v28.i3.310	Review
/	NON-ALCOHOLIC STEATOHEPATITIS (NASH) IS THE MOST RAPIDLY GROWING CAUSE OF LISTING FOR LIVER TRANSPLANTATION: THE SCIENTIFIC REGISTRY OF TRANSPLANT RECIPIENTS (SRTR) DATA FROM 1994 TO 2018	Younossi, Zobair M.; Stepanova, Maria; Ong, Janus; Trimble, Gregory; Ahmed, Aijaz; Alqahtani, Saleh; Younossi, Issah; Racila, Andrei	2019	/	Meeting Abstract
34199535	Target Therapies for NASH/NAFLD: From the Molecular Aspect to the Pharmacological and Surgical Alternatives	Finotti, Michele; Romano, Maurizio; Auricchio, Pasquale; Scopelliti, Michele; Brizzolari, Marco; Grossi, Ugo; Piccino, Marco; Benvenuti, Stefano; Morana, Giovanni; Cillo, Umberto; Zanus, Giacomo	2021	10.3390/jpm11060499	Review
34715296	Role of vitamin E in the treatment of non-alcoholic steatohepatitis	Sumida, Yoshio; Yoneda, Masato; Seko, Yuya; Takahashi, Hirokazu; Hara, Nagisa; Fujii, Hideki; Itoh, Yoshito; Yoneda, Masashi; Nakajima, Atsushi; Okanoue, Takeshi	2021	10.1016/j.freeradbiomed.2021.10.017	NOT HCC
26085906	Non-alcoholic fatty liver disease in 2015.	Ahmed, Monjur	2015	10.4254/wjh.v7.i11.1450	Review
32694801	Exposing NASH-a disease in stealth mode	[Anonymous]	2019	10.1038/s42255-019-0080-5	Editorial Material
39367507	Impact of gut microbiota on metabolic dysfunction-associated steatohepatitis and hepatocellular carcinoma: pathways, diagnostic opportunities and therapeutic advances	Kumar, Ayana R.; Nair, Bhagyalakshmi; Kamath, Adithya Jayaprakash; Nath, Lekshmi R.; Calina, Daniela; Sharifi-Rad, Javad	2024	10.1186/s40001-024-02072-3	Review
33348908	Nonalcoholic Fatty Liver Disease and Non-Alcoholic Steatohepatitis: Current Issues and Future Perspectives in Preclinical and Clinical Research	Berardo, Clarissa; Di Pasqua, Laura Giuseppina; Cagna, Marta; Richelmi, Plinio; Vairetti, Mariapia; Ferrigno, Andrea	2020	10.3390/ijms21249646	Review
37024204	Changings and Challenges in Liver Transplantation for Nonalcoholic Fatty Liver Disease/Steatohepatitis	Shalaby, Sarah; Battistella, Sara; Zanetto, Alberto; Bizzaro, Debora; Germani, Giacomo; Russo, Francesco Paolo; Burra, Patrizia	2023	10.1016/j.cld.2023.01.003	Review
31984804	NASH and NAFLD: emerging drugs, therapeutic targets and translational and clinical challenges	Alkhouri, Naim	2020	10.1080/13543784.2020.1721169	Editorial Material
/	Estimating the Impact of Hypothetical Treatment for Patients with Advanced Non-Alcoholic Steatohepatitis (NASH) on Clinical Outcomes	Younossi, Zobair M.; Tampi, Radhika; Nader, Fatema; Younossi, Issah; Cable, Rebecca; Srishord, Manirath; Racila, Andrei	2018	/	Meeting Abstract
32892401	Macrophages and scavenger receptors in obesity-associated non-alcoholic liver fatty disease (NAFLD)	Kragh Petersen, Sine; Bilkei-Gorzo, Orsolya; Govaere, Olivier; Hartlova, Anetta	2020	10.1111/sji.12971	Review
31157422	Long-term metformin use may improve clinical outcomes in diabetic patients with non-alcoholic steatohepatitis and bridging fibrosis or compensated cirrhosis	Vilar-Gomez, Eduardo; Vuppalanchi, Raj; Desai, Archita; Gawrieh, Samer; Ghabril, Marwan; Saxena, Romil; Cummings, Oscar W.; Chalasani, Naga	2019	10.1111/apt.15331	NOT HCC
33145423	Hepatocellular carcinoma in patients with non-alcoholic steatohepatitis - epidemiology, risk factors, clinical implications and treatment	Stras, Wojciech; Malkowski, Piotr; Tronina, Olga	2020	10.5114/ceh.2020.99506	Review
28241825	Non-alcoholic fatty liver disease	Neuschwander-Tetri, Brent A.	2017	10.1186/s12916-017-0806-8	Review
31543467	Obesity and liver cancer	Saitta, Carlo; Pollicino, Teresa; Raimondo, Giovanni	2019	10.1016/j.aohep.2019.07.004	Review
/	Heterogeneous population of macrophages in the development of non-alcoholic fatty liver disease	Cho, Ye Eun; Kwon, Yong Seong; Hwang, Seonghwan	2023	10.1016/j.livres.2022.06.001	Review
37529604	Editorial: Diabetes and non-alcoholic fatty liver disease: points of physiological and mechanistic intersection and current co-therapeutic approaches	Giannoukakis, Nick; McCommis, Kyle S.	2023	10.3389/fendo.2023.1253604	Editorial Material
32825440	Microbiota-Associated Therapy for Non-Alcoholic Steatohepatitis-Induced Liver Cancer: A Review	Chen, Yi-Hsun; Wu, Wei-Kai; Wu, Ming-Shiang	2020	10.3390/ijms21175999	Review
32884369	Evaluating the Therapeutic Potential of Cenicriviroc in the Treatment of Nonalcoholic Steatohepatitis with Fibrosis: A Brief Report on Emerging Data	Soto, Maria Paula Diaz; Lim, Joseph K.	2020	10.2147/HMER.S230613	Review
24868320	Obesity and non-alcoholic fatty liver disease: Disparate associations among Asian populations.	Wong, Robert J; Ahmed, Aijaz	2014	10.4254/wjh.v6.i5.263	Review
34311133	How will NAFLD change the liver transplant landscape in the 2020s?	Villeret, Francois; Dumortier, Jerome; Erard-Poinsot, Domitille	2022	10.1016/j.clinre.2021.101759	Case Reports
/	LONG-TERM OUTCOMES OF PATIENTS WITH ADVANCED FIBROSIS DUE TO NON-ALCOHOLIC STEATOHEPATITIS (NASH) AT RISK OF PROGRESSING TO CIRRHOSIS UNDER STANDARD OF CARE	Pais, Raluca; Green, William; Mealing, Stuart; Trylesinski, Aldo, Sr.; Cure, Sandrine; Davies, Heather	2019	/	Meeting Abstract
29598814	Non-alcoholic Fatty Liver Disease and Non-alcoholic Steatohepatitis: An Epidemic that will Boost the Incidence of Cardiovascular Morbidity and Mortality	Athyros, Vasilios G.; Doumas, Michael	2018	10.2174/157016111603180326112541	Editorial Material
31413528	Hepatocellular carcinoma in the post-hepatitis C virus era: Should we change the paradigm?	Meringer, Hadar; Shibolet, Oren; Deutsch, Liat	2019	10.3748/wjg.v25.i29.3929	Review
35563534	Lipotoxicity as the Leading Cause of Non-Alcoholic Steatohepatitis	Brankovic, Marija; Jovanovic, Igor; Dukic, Marija; Radonjic, Tijana; Opric, Svetlana; Klasnja, Slobodan; Zdravkovic, Marija	2022	10.3390/ijms23095146	Review
30839326	Nonalcoholic Fatty Liver Disease: Identification and Management of High-Risk Patients	Cheung, Amanda; Figueredo, Carlos; Rinella, Mary E.	2019	10.14309/ajg.0000000000000058	Review
32537840	Modelling the economic and clinical burden of non-alcoholic steatohepatitis in East Asia: Data from Hong Kong	Tampi, Radhika P.; Wong, Vincent Wai-Sun; Wong, Grace Lai-Hung; Shu, Sally She-Ting; Chan, Henry Lik-Yuen; Fung, James; Stepanova, Maria; Younossi, Zobair M.	2020	10.1111/hepr.13535	no survival analysis
36769165	Advances in the Diagnosis and Treatment of Non-Alcoholic Fatty Liver Disease	Yin, Xunzhe; Guo, Xiangyu; Liu, Zuojia; Wang, Jin	2023	10.3390/ijms24032844	Review
33163950	NAFLD and liver transplantation: Disease burden, current management and future challenges	Burra, Patrizia; Becchetti, Chiara; Germani, Giacomo	2020	10.1016/j.jhepr.2020.100192	Review
32627871	Patient-reported outcomes in patients with non-alcoholic fatty liver disease: A narrative review of Chronic Liver Disease Questionnaire-non-alcoholic fatty liver disease/non-alcoholic steatohepatitis	Yamamura, Sakura; Nakano, Dan; Hashida, Ryuki; Tsutsumi, Tsubasa; Kawaguchi, Takumi; Okada, Michiaki; Isoda, Hiroshi; Takahashi, Hirokazu; Matsuse, Hiroo; Eguchi, Yuichiro; Sumida, Yoshio; Nakajima, Atsushi; Gerber, Lynn; Younossi, Zobair M.; Torimura, Takuji	2021	10.1111/jgh.15172	Review
31575419	Bariatric surgery is associated with reduction in non-alcoholic steatohepatitis and hepatocellular carcinoma: A propensity matched analysis	Kwak, Minyoung; Mehaffey, J. Hunter; Hawkins, Robert B.; Hsu, Angel; Schirmer, Bruce; Hallowell, Peter T.	2020	10.1016/j.amjsurg.2019.09.006	no NASH-HCC survival analysis
/	PROJECTION OF THE CLINICAL BURDEN OF NAFLD IN US ADULTS FROM 2020-2050: A MODELING STUDY	Le, Phuc; Tatar, Moosa; Dasarathy, Srinivasan; Alkhouri, Naim; Herman, William; Deshpande, Abhishek; Taksler, Glen; Ye, Wen; Rothberg, Michael	2023	/	Meeting Abstract
34591813	Organ Transplantation in Kuwait and the Recent Initiation of a Liver Program	Jamal, Mohammad; AlMahmeed, Husain; AlGhanem, Mansour; AlMatooq, Maen; Sadek, Adnan; AlMousawi, Mustafa; Al-Sabah, Salman; Melendez, Hector Vilca; Rela, Mohamed; Heaton, Nigel; Jassem, Wayel	2021	10.1097/TP.0000000000003537	Editorial Material
31516265	Magnitude of Nonalcoholic Fatty Liver Disease: Eastern Perspective	Yu, Becky Ching-Yeung; Kwok, Deborah; Wong, Vincent Wai-Sun	2019	10.1016/j.jceh.2019.01.007	Review
32371195	Danger signals in liver injury and restoration of homeostasis	Han, Hui; Desert, Romain; Das, Sukanta; Song, Zhuolun; Athavale, Dipti; Ge, Xiaodong; Nieto, Natalia	2020	10.1016/j.jhep.2020.04.033	Review
31516266	Magnitude of Nonalcoholic Fatty Liver Disease: Western Perspective	Samji, Naga S.; Verma, Rajanshu; Satapathy, Sanjaya K.	2019	10.1016/j.jceh.2019.05.001	Review
31312990	Liver Transplantation for Nonalcoholic Steatohepatitis: Pathophysiology of Recurrence and Clinical Challenges	Samji, Naga Swetha; Verma, Rajanshu; Keri, Krishna Chaitanya; Singal, Ashwani K.; Ahmed, Aijaz; Rinella, Mary; Bernstein, David; Abdelmalek, Manal F.; Satapathy, Sanjaya K.	2019	10.1007/s10620-019-05716-1	Review
/	Liver transplantation and nonalcoholic steatohepatitis: the state of the art	Gitto, Stefano; Tassi, Andrea; Gabrielli, Filippo; Nascimbeni, Fabio; Andreone, Pietro	2022	10.20517/mtod.2022.04	Review
25926979	Recent advances in understanding/management of non-alcoholic steatohepatitis.	Pacana, Tommy; Sanyal, Arun J	2015	10.12703/P7-28	Review
26233836	Economic and Quality-of-Life Implications of Non-Alcoholic Fatty Liver Disease	Younossi, Zobair M.; Henry, Linda	2015	10.1007/s40273-015-0316-5	Review
/	HISTOLOGICALLY ASSESSED FIBROSIS IS THE MAIN DETERMINANT OF PROGNOSIS IN PATIENTS IN NAFLD	Mozes, Ferenc Emil; Kaur, Senamjit; Vali, Yasaman; Alzoubi, Osama; Wong, Vincent Wai-Sun; Li, Guanlin; Wong, Grace Lai-Hung C.; Staufer, Katharina; Trauner, Michael; Paternostro, Rafael; Stauber, Rudolf E.; Bugianesi, Elisabetta; Gaia, Silvia; Armandi, Angelo; Lupsor-Platon, Monica; Sebastiani, Giada; Mahadeva, Sanjiv; Rajaram, Ruveena; Zheng, Ming-Hua; George, Jacob; Eslam, Mohammed M.; Pennisi,…	2023	/	Meeting Abstract
21559737	Focal Fat Masquerading as Malignancy in the Liver Graft of a Post-Transplant Patient	Patrick, Caitlyn M.; Hayashi, Paul H.; Kozlowski, Tomasz; Greene, Kevin G.; Semelka, Richard C.; Barritt, A. Sidney	2011	10.1007/s10620-011-1739-2	Case Reports
31071367	Outcomes of liver transplantation for non-alcoholic steatohepatitis: A European Liver Transplant Registry study	Haldar, Debashis; Kern, Barbara; Hodson, James; Armstrong, Matthew James; Adam, Rene; Berlakovich, Gabriela; Fritz, Josef; Feurstein, Benedikt; Popp, Wolfgang; Karam, Vincent; Muiesan, Paolo; O'Grady, John; Jamieson, Neville; Wigmore, Stephen J.; Pirenne, Jacques; Malek-Hosseini, Seyed Ali; Hidalgo, Ernest; Tokat, Yaman; Paul, Andreas; Pratschke, Johann; Bartels, Michael; Trunecka, Pavel; Settmac…	2019	10.1016/j.jhep.2019.04.011	NOT HCC
28714183	The diagnosis and management of nonalcoholic fatty liver disease: Practice guidance from the American Association for the Study of Liver Diseases	Chalasani, Naga; Younossi, Zobair; Lavine, Joel E.; Charlton, Michael; Cusi, Kenneth; Rinella, Mary; Harrison, Stephen A.; Brunt, Elizabeth M.; Sanyal, Arun J.	2018	10.1002/hep.29367	Practice Guideline
/	Nonalcoholic Steatohepatitis Remains the Fastest Growing Indication for Liver Transplantation in Patients with Hepatocellular Carcinoma in the United States	Li, Andrew A.; Yoo, Eric R.; Cholankeril, George; Kim, Donghee; Puri, Puneet; Harrison, Stephen A.; Younossi, Zobair M.; Ahmed, Aijaz	2017	/	Meeting Abstract
30687780	Gender differences in hepatocellular cancer: disparities in nonalcoholic fatty liver disease/steatohepatitis and liver transplantation.	Wu, Eric M; Wong, Linda L; Hernandez, Brenda Y; Ji, Jun-Fang; Jia, Wei; Kwee, Sandi A; Kalathil, Sumodh	2018	10.20517/2394-5079.2018.87	NAFLD/NASH
/	HEPATOCELLULAR CARCINOMA IN NON-ALCHOOLIC STEATOHEPATITIS - HISTOPATHOLOGICAL ASPECTS	de Campos, P. B.; Oliveira, C. P.; Kikuchi, L.; Stefano, J. T.; Chagas, A. L.; Herman, P.; D'albuquerque, L. C.; Alvares da Silva, M. R.; Carrilho, F. J.; Alves, V. A. F.	2016	10.1016/S0168-8278(16)00809-6	Meeting Abstract
32952340	Tumor necrosis factor alpha receptor 1 deficiency in hepatocytes does not protect from non-alcoholic steatohepatitis, but attenuates insulin resistance in mice	Bluemel, Sena; Wang, Yanhan; Lee, Suhan; Schnabl, Bernd	2020	10.3748/wjg.v26.i33.4933	Animal Experiments
34155792	Natural history of NASH	Armandi, Angelo; Bugianesi, Elisabetta	2021	10.1111/liv.14910	Review
33982400	Clinical impact of sexual dimorphism in non-alcoholic fatty liver disease (NAFLD) and non-alcoholic steatohepatitis (NASH)	Burra, Patrizia; Bizzaro, Debora; Gonta, Anna; Shalaby, Sarah; Gambato, Martina; Morelli, Maria Cristina; Trapani, Silvia; Floreani, Annarosa; Marra, Fabio; Brunetto, Maurizia Rossana; Taliani, Gloria; Villa, Erica	2021	10.1111/liv.14943	Review
36361873	Aging of Liver in Its Different Diseases	Radonjic, Tijana; Dukic, Marija; Jovanovic, Igor; Zdravkovic, Marija; Mandic, Olga; Popadic, Viseslav; Popovic, Maja; Nikolic, Novica; Klasnja, Slobodan; Divac, Anica; Todorovic, Zoran; Brankovic, Marija	2022	10.3390/ijms232113085	Review
/	PREDICTED LONG-TERM CLINICAL OUTCOMES OF OBETICHOLIC ACID (OCA) FOR THE TREATMENT OF PATIENTS WITH ADVANCED FIBROSIS WITHOUT CIRRHOSIS DUE TO NON-ALCOHOLIC STEATOHEPATITIS (NASH) COMPARED TO STANDARD OF CARE IN THE USA	Barritt, A. Sidney; Brixner, Diana; Noureddin, Mazen; Chaiyakunapruk, Nathorn; Pais, Raluca; Green, William; Anaya, Pablo; Cure, Sandrine; Strauss, Marcie; Zur, Richard	2020	/	Meeting Abstract
37400359	Nonalcoholic liver disease: Epidemiology, risk factors, natural history, and management strategies	Agyapong, George; Dashti, Farzaneh; Banini, Bubu A. A.	2023	10.1111/nyas.15012	Review
29210655	Recent News on Statins for the Treatment of Non-Alcoholic Fatty Liver Disease/Non-Alcoholic Steatohepatitis	Athyros, Vasilios G.; Katsiki, Niki; Doumas, Michael	2018	10.2174/1570161116666171205110801	Editorial Material
/	Real-World Health-Care Costs Impacted by Diabetes Mellitus (DM) among Nonalcoholic Fatty Liver Disease/Nonalcoholic Steatohepatitis (NAFLD/NASH) Patients with Advanced Liver Diseases (AdvLD)	Wong, Robert; Kachru, Nandita; Martinez, Diane; Moynihan, Meghan; Ozbay, A. Burak; Gordon, Stuart	2019	10.2337/db19-1307-P	Meeting Abstract
29427488	Global epidemiology of non-alcoholic fatty liver disease/non-alcoholic steatohepatitis: What we need in the future	Araujo, Ana Ruth; Rosso, Natalia; Bedogni, Giorgio; Tiribelli, Claudio; Bellentani, Stefano	2018	10.1111/liv.13643	Review
26629307	Minimally invasive percutaneous endovascular therapies in the management of complications of non-alcoholic fatty liver disease (NAFLD): A case report.	Salsamendi, Jason; Pereira, Keith; Kang, Kyungmin; Fan, Ji	2015	10.3941/jrcr.v9i9.2557	Case Report
35855331	Non-alcoholic Fatty Liver Disease and Liver Fibrosis during Aging	Li, Yuan; Adeniji, Nia T.; Fan, Weiguo; Kunimoto, Koshi; Torok, Natalie J.	2022	10.14336/AD.2022.0318	Review
/	PSYCHOSOCIAL NOT CLINICAL FACTORS PREDICT LIVER TRANSPLANT LISTING AMONG SAFETY-NET REFERRALS	Wang, Mark Chang; Bangaru, Saroja; Sumethasorn, Matt; Wang, Sarah; Benhammou, Jihane N.; Wong, Christopher; Zhou, Kali	2023	/	Meeting Abstract
12843919	The liver and ageing: clinical characteristics	Plat, A; Youssef, N; Brousse, N; Pol, S	2003	/	Review
27543499	Non-alcoholic fatty liver disease in 2016	Townsend, S. A.; Newsome, Philip N.	2016	10.1093/bmb/ldw031	Review
31537030	Peculiarities of Cirrhosis due to Nonalcoholic Steatohepatitis (NASH)	El-Sherif, Omar; Armstrong, M. J.	2020	10.1055/s-0039-1697616	Review
22919246	A comparison of survival and pathologic features of non-alcoholic steatohepatitis and hepatitis C virus patients with hepatocellular carcinoma	Hernandez-Alejandro, Roberto; Croome, Kris P.; Drage, Martin; Sela, Nathalie; Parfitt, Jeremy; Chandok, Natasha; Marotta, Paul; Dale, Cheryl; Wall, William; Quan, Douglas	2012	10.3748/wjg.v18.i31.4145	NOT Liver Transplantation
27038703	Non-alcoholic steatohepatitis and liver transplantation	Gitto, Stefano; Vukotic, Ranka; Vitale, Giovanni; Pirillo, Martina; Villa, Erica; Andreone, Pietro	2016	10.1016/j.dld.2016.02.014	Review
32390698	Macrophages in metabolic associated fatty liver disease	Alharthi, Jawaher; Latchoumanin, Olivier; George, Jacob; Eslam, Mohammed	2020	10.3748/wjg.v26.i16.1861	Review
37895369	Challenges and Solutions in the Management of Hepatocellular Carcinoma Associated with Non-Alcoholic Fatty Liver Disease	Cadar, Ramona; Ursulescu, Corina Lupascu; Vasilescu, Alin Mihai; Trofin, Ana Maria; Zabara, Mihai; Rusu-Andriesi, Delia; Ciuntu, Bogdan; Muzica, Cristina; Lupascu, Cristian Dumitru	2023	10.3390/life13101987	Review
27486010	NAFLD and liver transplantation: Current burden and expected challenges	Pais, Raluca; Barritt, A. Sidney; Calmus, Yvon; Scatton, Olivier; Runge, Thomas; Lebray, Pascal; Poynard, Thierry; Ratziu, Vlad; Conti, Filomena	2016	10.1016/j.jhep.2016.07.033	Review
30070714	Patient-Reported Outcomes and the Economic Effects of Nonalcoholic Fatty Liver Disease and Nonalcoholic Steatohepatitis: The Value Proposition	Younossi, Zobair M.	2018	10.1002/hep.30125	Review
/	Role of nutrition in non-alcoholic fatty liver disease	Peter, Szabolcs; Weber, Peter	2015	/	Meeting Abstract
23075871	Clinical Spectrum and Therapy of Non-Alcoholic Steatohepatitis	Day, Christopher Paul	2012	10.1159/000341128	Review
/	IMAGING AND EXPLANT DISCORDANCE OF HEPATOCELLULAR CARCINOMA TUMOR BURDEN IS ASSOCIATED WITH POST-TRANSPLANT SURVIVAL.	Zhou, Selena; Yuan, Liyuan; Liu, Yao; Toy, Dana; Hanlon, Courtney; Tonthat, Alexander; King, Kevin; Kahn, Jeffrey A.; Kim, Brian; Chopra, Shefali; Zhou, Kali	2020	/	Meeting Abstract
/	THE IMPACT OF RACE ON NAFLD OUTCOMES IN US CLINICAL PRACTICE	Minchenberg, Scott; Barbosa, Joana Vieira; Milligan, Scott; Frick, Andrew; Afdhal, Nezam H.; Lai, Michelle	2021	/	Meeting Abstract
31495973	Phase 3 drug pipelines in the treatment of non-alcoholic steatohepatitis	Sumida, Yoshio; Okanoue, Takeshi; Nakajima, Atsushi	2019	10.1111/hepr.13425	Review
34248137	Editorial: International Consensus Recommendations to Replace the Terminology of Non-Alcoholic Fatty Liver Disease (NAFLD) with Metabolic-Associated Fatty Liver Disease (MAFLD)	Mendez-Sanchez, Nahum; Diaz-Orozco, Luis Enrique	2021	10.12659/MSM.933860	Editorial Material
37750860	Corrected and republished from: Metabolic associated liver disease	Testino, Gianni; Pellicano, Rinaldo	2022	10.23736/S0031-0808.23.04850-4	Review
/	Hepatocellular carcinoma in non-alchoolic steatohepatitis (NASH): Clinical, histopathological aspects and immunohistochemical of metabolic and proliferative related-markers	Campos, Priscila B.; Oliveira, Claudia P.; Stefano, Jose Tadeu; Chagas, Aline; Herman, Paulo; D'Albuquerque, Luiz C.; Alvares-da-Silva, Mario R.; Longatto-Filho, Adhemar; Baltazar, Ftima; Granja, Sara; Carrilho, Flair J.; Alves, Venancio Avancini F.	2017	/	Meeting Abstract
36763374	Resection of NAFLD/NASH-related Hepatocellular Carcinoma (HCC): Clinical Features and Outcomes Compared with HCC Due to Other Etiologies	Chaudhary, Surendra Pal; Reyes, Stephanie; Chase, Matthew L.; Govindan, Aparna; Zhao, Lei; Luther, Jay; Bhan, Irun; Bethea, Emily; Franses, Joseph W.; Paige Walsh, Elizabeth; Anne Dageford, Leigh; Kimura, Shoko; Elias, Nahel; Yeh, Heidi; Markman, James; Bozorgzadeh, Adel; Tanabe, Kenneth; Ferrone, Cristina; Zhu, Andrew X.; Andersson, Karin; Thiim, Michael; Antonio Catalano, Onofrio; Kambadakone, …	2023	10.1093/oncolo/oyac251	NAFLD/NASH;liver resection
30783901	End-points for drug treatment in NASH	Adams, Leon A.	2019	10.1007/s12072-019-09935-6	Review
36506748	Interventions for non-alcoholic liver disease: a gut microbial metabolites perspective	Guo, Jin; Shi, Chun-Xia; Zhang, Qing-Qi; Deng, Wei; Zhang, Lu-Yi; Chen, Qian; Zhang, Dan-Mei; Gong, Zuo-Jiong	2022	10.1177/17562848221138676	Review
28954412	Rising Rates of Hepatocellular Carcinoma Leading to Liver Transplantation in Baby Boomer Generation with Chronic Hepatitis C, Alcohol Liver Disease, and Nonalcoholic Steatohepatitis-Related Liver Disease.	Cholankeril, George; Yoo, Eric R; Perumpail, Ryan B; Liu, Andy; Sandhu, Jeevin S; Nair, Satheesh; Hu, Menghan; Ahmed, Aijaz	2017	10.3390/diseases5040020	Review
35042213	Non-Alcoholic Fatty Liver Disease-Related Hepatocellular Carcinoma: Immunohistochemical Assessment of Markers of Cancer Cell Metabolism	Granja, Sara Costa; Longatto-Filho, Adhemar; de Campos, Priscila B.; Oliveira, Claudia P.; Stefano, Jose T.; Martins-Filho, Sebastiao N.; Chagas, Aline L.; Herman, Paulo; D'Albuquerque, Luiz C.; Alvares-da-Silva, Mario Reis; Carrilho, Flair Jose; Baltazar, Fatima; Alves, Venancio A. F.	2022	10.1159/000521034	NAFLD
/	Insulin-Like Growth Factor 1 Receptor Beta (IGF-1R Beta) Expression in Hepatocellular Carcinoma (HCC)	Jiang, W.; Liu, X.; Aucejo, F.; Kim, R.; Yerian, L. M.	2010	/	Meeting Abstract
36187880	Growing challenge of post-liver transplantation non-alcoholic fatty liver disease.	Kalogirou, Maria Styliani; Giouleme, Olga	2022	10.5500/wjt.v12.i9.281	Review
/	NONALCOHOLIC FATTY LIVER DISEASE IS THE MOST RAPIDLY INCREASING INDICATION FOR LIVER TRANSPLANTATION IN THE MODERN WORLD	Iljinsky, I. M.; Tsirulnikova, O. M.	2019	10.15825/1995-1191-2019-3-127-140	Review
38809498	RNA modifications in the progression of liver diseases: from fatty liver to cancer	Li, Simiao; Mehal, Wajahat Z.; Ouyang, Xinshou	2024	10.1007/s11427-023-2494-x	Review
/	Development of a Lean Non-Alcoholic Fatty Liver Disease-Associated Hepatocellular Carcinoma Mouse Model	Karanjit, Shilpa; Keuter, Elizabeth; Liu, Dong; Talmon, Geoffrey; Farazi, Paraskevi	2018	/	Meeting Abstract
29128051	The Natural History of Nonalcoholic Fatty Liver Disease-An Evolving View	Lindenmeyer, Christina C.; McCullough, Arthur J.	2018	10.1016/j.cld.2017.08.003	Review
28652891	Non-alcoholic fatty liver disease: An expanded review.	Benedict, Mark; Zhang, Xuchen	2017	10.4254/wjh.v9.i16.715	Review
30736212	Non-alcoholic fatty liver disease in patients with diabetes mellitus.	Rahimi Naini, Sohrab; Fuchs, Michael	2014	Non-alcoholic fatty liver disease in patients with diabetes mellitus.	Review
37569608	Adlercreutzia equolifaciens Is an Anti-Inflammatory Commensal Bacterium with Decreased Abundance in Gut Microbiota of Patients with Metabolic Liver Disease	Onate, Florian Plaza; Chamignon, Celia; Burz, Sebastian D.; Lapaque, Nicolas; Monnoye, Magali; Philippe, Catherine; Bredel, Maxime; Chene, Laurent; Farin, William; Paillarse, Jean-Michel; Boursier, Jerome; Ratziu, Vlad; Mousset, Pierre-Yves; Dore, Joel; Gerard, Philippe; Blottiere, Herve M.	2023	10.3390/ijms241512232	Animal Experiments
34555422	NAFLD-driven HCC: Safety and efficacy of current and emerging treatment options	Foerster, Friedrich; Gairing, Simon Johannes; Mueller, Lukas; Galle, Peter Robert	2022	10.1016/j.jhep.2021.09.007	Review
/	Access to liver transplant for women in Spain: a national registry analysis	Tejedor Bravo, Marta; Neria, Fernando; de la Rosa, Gloria; Almohalla Alvarez, Carolina; Bosca, Andrea; Fundora, Yilliam; Sanchez-Bueno, Francisco; Berenguer, Marina	2023	/	Meeting Abstract
19925500	Review article: the management of hepatocellular carcinoma	Cabrera, R.; Nelson, D. R.	2010	10.1111/j.1365-2036.2009.04200.x	Review
/	ASSOCIATION OF ELEVATED SERUM ALPHA 1-ANTITRYPSIN LEVEL WITH LIVER FIBROSIS AND CLINICAL OUTCOMES IN BIOPSY-PROVEN NONALCOHOLIC STEATOHEPATITIS	Arnouk, Joud; Argemi, Josepmaria; Haseeb, Muhammad; Behari, Jaideep	2019	/	Meeting Abstract
37722132	Contrast-enhanced US for HCC: Finally out from the waiting list?	Barr, Richard G.; Bolondi, Luigi	2024	10.1097/HEP.0000000000000595	Editorial Material
/	PULMONARY NODULES IN PATIENTS WITH HEPATOCELLULAR CARCINOMA: A SERIES OF EIGHT PATIENTS	Kamal, F.; Tombazzi, C.; Weir, A.; Appelbaum, A. H.; Jones, G. E.; Vera, S. R.; Mathew, A.; Waters, B.	2016	10.1136/jim-2015-000035.408	Meeting Abstract
32312689	Implications of abnormal liver function in pregnancy and non-alcoholic fatty liver disease	Lao, Terence T.	2020	10.1016/j.bpobgyn.2020.02.011	Review
/	Segmental Distribution of Hepatocellular Carcinoma Correlates With Microvascular Invasions in Liver Explants (Undergoing Transplantation)	Al-Azzawi, Yasir; Spaho, Lidia; Rouanet, Eva; Devuni, Deepika; Malik, Hesham; Barnard, Graham; Szabo, Gyongi	2017	/	Meeting Abstract
30058778	Clinicopathological investigation of steatohepatitic hepatocellular carcinoma: A multicenter study using immunohistochemical analysis of adenoma-related markers	Taniai, Makiko; Hashimoto, Etsuko; Tobari, Maki; Kodama, Kazuhisa; Tokushige, Katsutoshi; Yamamoto, Masakazu; Takayama, Tadatoshi; Sugitani, Masahiko; Sano, Keiji; Kondo, Fukuo; Fukusato, Toshio	2018	10.1111/hepr.13203	no NASH-HCC survival analysis
35892056	Bariatric surgery, obesity and liver transplantation	Ahmed, Zunirah; Khan, Muhammad Ali; Vazquez-Montesino, Luis Miguel; Ahmed, Aijaz	2022	10.21037/tgh-2020-14	Review
/	PREDICTION OF DEVELOPMENT OF HEPATOCELLULAR CARCINOMA (HCC) IN PATIENTS WITH LIRADS (LR) 3-4 LESIONS	Ma, Cheng; Zhu, Ji; Joshi, Sagar; Burkholder, Daniel A.; Lok, Anna S.; Parikh, Neehar D.	2022	/	Meeting Abstract
33031970	Latin American Association for the study of the liver (ALEH) practice guidance for the diagnosis and treatment of non-alcoholic fatty liver disease	Pablo Arab, Juan; Dirchwolf, Melisa; Alvares-da-Silva, Mario Reis; Barrera, Francisco; Benitez, Carlos; Castellanos-Fernandez, Marlene; Castro-Narro, Graciela; Chavez-Tapia, Norberto; Chiodi, Daniela; Cotrim, Helma; Cusi, Kenneth; Marques Souza de Oliveira, Claudia Pinto; Diaz, Javier; Fassio, Eduardo; Gerona, Solange; Girala, Marcos; Hernandez, Nelia; Marciano, Sebastian; Masson, Walter; Mendez-…	2020	10.1016/j.aohep.2020.09.006	Practice Guideline
36828740	Outcomes of liver transplantation in non-alcoholic steatohepatitis (NASH) versus non-NASH associated hepatocellular carcinoma	Rajendran, Luckshi; Perez, Carla F. Murillo; Ivanics, Tommy; Claasen, Marco P. A. W.; Hansen, Bettina E.; Wallace, David; Yoon, Peter D.; Sapisochin, Gonzalo	2023	10.1016/j.hpb.2023.01.019	included
29272073	Nonalcoholic fatty liver disease and nonalcoholic steatohepatitis: Implications for liver transplantation	Younossi, Zobair M.	2018	10.1002/lt.25003	NOT HCC
33149804	Role of Oxidative Stress in Hepatic and Extrahepatic Dysfunctions during Nonalcoholic Fatty Liver Disease (NAFLD)	Gonzalez, Andrea; Huerta-Salgado, Camila; Orozco-Aguilar, Josue; Aguirre, Francisco; Tacchi, Franco; Simon, Felipe; Cabello-Verrugio, Claudio	2020	10.1155/2020/1617805	Review
/	Perioperative Factors Influencing Readmissions of Liver Transplant Recipients with Bipolar Disorder	Pang, Maoyin; Mousa, Omar; Chen, Wei-Chung; Pungpapong, Surakit; Vasquez, Adriana; Harnois, Denise	2016	10.14309/00000434-201610001-00893	Meeting Abstract
30300287	Nonalcoholic Fatty Liver Disease: Basic Pathogenetic Mechanisms in the Progression From NAFLD to NASH	Pierantonelli, Irene; Svegliati-Baroni, Gianluca	2019	10.1097/TP.0000000000002480	Review
36776889	Caspase-11 promotes high-fat diet-induced NAFLD by increasing glycolysis, OXPHOS, and pyroptosis in macrophages	Drummer, Charles; Saaoud, Fatma; Jhala, Nirag C.; Cueto, Ramon; Sun, Yu; Xu, Keman; Shao, Ying; Lu, Yifan; Shen, Huimin; Yang, Ling; Zhou, Yan; Yu, Jun; Wu, Sheng; Snyder, Nathaniel W.; Hu, Wenhui; Zhuo, Jia Joe; Zhong, Yinghui; Jiang, Xiaohua; Wang, Hong; Yang, Xiaofeng	2023	10.3389/fimmu.2023.1113883	Practice Guideline
24786317	Human mesenchymal stem cells towards non-alcoholic steatohepatitis in an immunodeficient mouse model	Winkler, Sandra; Borkham-Kamphorst, Erawart; Stock, Peggy; Brueckner, Sandra; Dollinger, Matthias; Weiskirchen, Ralf; Christ, Bruno	2014	10.1016/j.yexcr.2014.04.017	Animal Experiments
35159342	The Translational Bridge between Inflammation and Hepatocarcinogenesis	Gufler, Sabine; Seeboeck, Rita; Schatz, Christoph; Haybaeck, Johannes	2022	10.3390/cells11030533	Review
/	OUTCOME OF LIVER TRANSPLANTATION IN RECIPIENTS OLDER THAN 65 YEARS: A SINGLE CENTER EXPERIENCE	Graziadei, I.; Nachbaur, K.; Zoller, H.; Mark, W.; Vogel, W.	2010	10.1016/S0168-8278(10)60813-6	Meeting Abstract
38674209	The Many Faces of Metabolic Dysfunction-Associated Fatty Liver Disease Treatment: From the Mediterranean Diet to Fecal Microbiota Transplantation	Abenavoli, Ludovico; Gambardella, Maria Luisa; Scarlata, Giuseppe Guido Maria; Lenci, Ilaria; Baiocchi, Leonardo; Luzza, Francesco	2024	10.3390/medicina60040563	Review
/	HEPATOCELLULAR CARCINOMA MANAGEMENT IN PATIENTS OVER AGE 70	Hong, Paul P.; Krawczyk, Karolina; Hickernell, John C.; Gomez, Kayeromi; Scaglione, Steven J.; Molvar, Christopher; Rubin, Jonah N.	2023	/	Meeting Abstract
32016853	New therapeutic strategies in nonalcoholic fatty liver disease: a focus on promising drugs for nonalcoholic steatohepatitis	Pydyn, Natalia; Miekus, Katarzyna; Jura, Jolanta; Kotlinowski, Jerzy	2020	10.1007/s43440-019-00020-1	Review
/	Disparities in Hospitalizations for Women With Non-Alcoholic Steatohepatitis and Hepatocellular Carcinoma	Mills, Krystal; Igwe, Joseph; Abe, Temidayo; Sobukonla, Timothy; Bilal, Muhammad; Dixit, Devika; Jordan, Ariel; Surapaneni, Phani Keerthi; Bakinde, Nicolas	2020	/	Meeting Abstract
29751874	Nonalcoholic Steatohepatitis: Histopathology Basics Within a Broader Context.	Schild, Michael H; Guy, Cynthia D	2018	10.1016/j.path.2018.02.013	Review
34809436	Fatty Liver Disease: Diagnosis and Stratification	Saiman, Yedidya; Duarte-Rojo, Andres; Rinella, Mary E.	2022	10.1146/annurev-med-042220-020407	Review
/	CLINICOPATHOLOGICAL FEATURES OF NONALCOHOLIC STEATOHEPATITIS (NASH)-RELATED HEPATOCELLULAR CARCINOMA (HCC)	Arjunan, Vinodhini; Prabhakar, Vijay; Raghavan, Shyam Sampath; Tulu, Zeynep; Kambham, Neeraja; Ahmed, Aijaz; Kwo, Paul Yien; Dhanasekaran, Renumathy	2019	/	Meeting Abstract
31582326	Hepatitis C remains leading indication for listings and receipt of liver transplantation for hepatocellular carcinoma	Singal, Ashwani K.; Satapathy, Sanjaya K.; Reau, Nancy; Wong, Robert; Kuo, Yong-Fang	2020	10.1016/j.dld.2019.08.022	NOT NASH
35172328	Growth Hormone and Insulin-Like Growth Factor 1 Regulation of Nonalcoholic Fatty Liver Disease	Dichtel, Laura E.; Cordoba-Chacon, Jose; Kineman, Rhonda D.	2022	10.1210/clinem/dgac088	Review
/	Metabolic factors and hepatocarcinogenesis in steatohepatitis.	Zarrinpar, Ali; Agopian, Vatche; Hiatt, Jonathan; Busuttil, Ronald	2013	10.1158/1538-7445.AM2013-4825	Meeting Abstract
/	CLINICAL IMPACT OF METABOLIC-ASSOCIATED FATTY LIVER DISEASE ON LIVER TRANSPLANTATION FOR HEPATOCELLULAR CARCINOMA	Shaikh, Anjiya; Lymberopoulos, Peter; Benhammou, Jihane N.; Rich, Nicole E.; Patel, Ankur; Bhatnagar, Anshul; Kim, Donghee; Ahmed, Aijaz; Rana, Abbas; Lee, Tzu-Hao; Cholankeril, George	2022	/	Meeting Abstract
34670284	Hepatocellular Carcinoma	Schultheiss, Michael; Bengsch, Bertram; Thimme, Robert	2021	10.1055/a-1226-3047	Editorial Material
11977934	Liver disease in the elderly	Jansen, PLM	2002	10.1053/bega.2002.0271	Review
32833053	Mechanisms of nonalcoholic fatty liver disease and implications for surgery	Kaufmann, Benedikt; Reca, Agustina; Wang, Baocai; Friess, Helmut; Feldstein, Ariel E.; Hartmann, Daniel	2021	10.1007/s00423-020-01965-1	Review
30414863	Non-alcoholic fatty liver disease - A global public health perspective	Younossi, Zobair M.	2019	10.1016/j.jhep.2018.10.033	Review
/	The evaluation of complications and mortality in non-alcoholic steatohepatitis-related cirrhosis	Vatansever, Sezgin; Pakoz, Zehra Betul	2019	10.5472/marumj.476330	NASH-related cirrhosis
/	Comparison of Determinants for Hispanic-White and Black-White Disparities in Hepatocellular Carcinoma Prognosis	Rich, Nicole E.; Yopp, Adam C.; Odewole, Mobolaji; Murphy, Caitlni C.; Marrero, Jorge A.; Singal, Amit G.	2017	/	Meeting Abstract
/	Bariatric surgery, obesity and liver transplantation	Ahmed, Zunirah; Khan, Muhammad Ali; Vazquez-Montesino, Luis Miguel; Ahmed, Aijaz	2020	10.21037/tgh-2019-ltna-15	Review
30700210	Clinicopathological impact of anti-smooth muscle antibodies in patients with non-alcoholic fatty liver disease	Elalfy, H.; El-Maksoud, M. A.; Abed, S.; El Aziz, M. A.; Elsamanoudy, A. Z.; El-khair, S. M. Abo; Mohamed, M. A.; Elkashef, W.; Zalata, K.; Farag, R.; Arafa, M.	2019	10.1080/09674845.2019.1575532	Impact of anti-smooth muscle antibodies in patients with non-alcoholic fatty liver disease
33802047	Natural History of NAFLD	Pais, Raluca; Maurel, Thomas	2021	10.3390/jcm10061161	Review
23668723	Ectopic fat, insulin resistance and non-alcoholic fatty liver disease	Byrne, Christopher D.	2013	10.1017/S0029665113001249	Review
/	HEPATITIS C REMAINS LEADING INDICATION FOR LISTINGS AND RECEIPT OF LIVER TRANSPLANTATION FOR HEPATOCELLULAR CARCINOMA	Ahmed, Zunirah; Arora, Sumant; Hayat, Muhammad; Jalal, Prasun K.; Satapathy, Sanjaya Kumar; Reau, Nancy; Wong, Robert J.; Kuo, Yong-Fang; Singal, Ashwani K.	2019	/	Meeting Abstract
28676024	NAFLD-NASH: An Under-Recognized Epidemic	Jennings, Joseph; Faselis, Charles; Yao, Michael D.	2018	10.2174/1570161115666170622074007	Review
33978575	The Changing Liver Transplant Recipient From Hepatitis C to Nonalcoholic Steatohepatitis and Alcohol	Vyhmeister, Ross; Enestvedt, C. Kristian	2021	10.1016/j.cld.2020.08.012	Review
/	AVAILABILITY OF LIVING DONOR OPTIMIZES TIMING OF LIVER TRANSPLANT IN HIGH-RISK WAITLISTED CIRRHOSIS PATIENTS INDEPENDENT OF NASH ETIOLOGY.	Arisar, Fakhar Ali Qazi; Chen, Shiyi; Chen, Catherine; Shaikh, Noor Ul Saba Saba; Kiran, Ravi; Xu, Wei; Asrani, Sumeet K.; Galvin, Zita E.; Hirschfield, Gideon; Patel, Keyur; Tsien, Cynthia; Selzner, Nazia; Cattral, Mark; Lilly, Leslie; Bhat, Mamatha	2021	/	Meeting Abstract
28052618	The future of liver transplantation for viral hepatitis	Durand, Francois; Francoz, Claire	2017	10.1111/liv.13310	Review
34243194	Risks and Rewards of Bariatric Surgery in Advanced Chronic Liver Diseases	Mendoza, Yuly P.; Becchetti, Chiara; Watt, Kymberly D.; Berzigotti, Annalisa	2021	10.1055/s-0041-1731705	Review
/	Interest of the post-transplant survey in patients transplanted for cryptogenic cirrhosis.	Yilmaz, F; Duclos-Vallee, JC; Johanet, C; Roque-Afonso, AM; Gigou, M; Feray, C; Petit, MA; Emile, JF; Sebagh, M; Dussaix, E; Reynes, M; Bismuth, H; Samuel, D; Guettier, C	2002	/	Meeting Abstract
/	RISK STRATIFICATION BASED ON RECIPIENT FACTORS PREDICTING SURVIVAL IN NASH PATIENTS UNDERGOING LIVER TRANSPLANTATION	Kiran, Ravi; Mitsakakis, Nicholas; Galvin, Zita; Selzner, Nazia; Lilly, Les; Asrani, Sumeet K.; Bhat, Mamatha	2019	/	Meeting Abstract
/	Long-Term Survival Advantage for Hispanics after Liver Transplantation in the United States	Ochoa-Allemant, Pedro; Ezaz, Ghideon; Trivedi, Hirsh; Sanchez-Fernandez, Lady; Bonder, Alan	2018	/	Meeting Abstract
31300231	Report on the AASLD/EASL joint workshop on clinical trial endpoints in NAFLD	Rinella, Mary E.; Tacke, Frank; Sanyal, Arun J.; Anstee, Quentin M.; Abdelmalek, Manal F.; Bugianesi, Elisabetta; Chalasani, Naga; Eamonn, Richard; Gudmundsson, Kolbeinn; Harrison, Stephen A.; Kleiner, David; Lavine, Joel E.; Long, Michelle; Lyons, Erica; Newsome, Philip N.; Nobili, Valerio; Paradis, Valerie; Ratziu, Vlad; Schattenberg, Joern M.; Schuppan, Detlef; Schwimmer, Jeffrey; Siddiqui, Mo…	2019	10.1016/j.jhep.2019.04.019	Review
/	ETHNIC AND GENDER DISPARITIES IN LIVER TRANSPLANTATION FOR PATIENTS WITH CIRRHOSIS DUE TO NON-ALCOHOLIC STEATOHEPATITIS FROM 2007 TO 2014	Bodek, Daniel D.; Blair, Brian J.	2020	/	Meeting Abstract
35677507	Nonalcoholic Steatohepatitis: A Rapidly Increasing Indication for Liver Transplantation in India	Jothimani, Dinesh; Danielraj, Silas; Narasimhan, Gomathy; Kaliamoorthy, Ilankumaran; Rajakumar, Akila; Palaniappan, Kumar; Palanichamy, Swetha; Rammohan, Ashwin; Ramachandran, Hemalatha; Rajalingam, Rajesh; Rela, Mohamed	2022	10.1016/j.jceh.2021.09.017	NOT HCC
/	Novel Determinants for Progression of Non-Alcoholic Fatty Liver Disease to Hepatocellular Carcinoma and Other Health Outcomes		2022	/	Awarded Grant
/	INCREASED RISK OF HEPATOCELLULAR CARCINOMA IN DIABETICS WITH NASH: UNOS DATABASE ANALYSIS	Doycheva, Iliana B.; Zhang, Talan; Amjad, Waseem; Thuluvath, Paul J.	2019	/	Meeting Abstract
/	Novel Determinants for Progression of Non-Alcoholic Fatty Liver Disease to Hepatocellular Carcinoma and Other Health Outcomes		2023	/	Awarded Grant
/	Hepatic Hyaline Globules in Post-Reperfusion Liver Biopsies: Incidence and Lack of Association with Ischemic/Reperfusion Injury	Ho, Linh; Westbrook, Lindsey; Henn, Patrick	2022	/	Meeting Abstract
/	Novel Determinants for Progression of Non-Alcoholic Fatty Liver Disease to Hepatocellular Carcinoma and Other Health Outcomes		2021	/	Awarded Grant
/	PREDICTORS OF POST-TRANSPLANT RECURRENCE OF HEPATOCELLULAR CARCINOMA BASED ON EXPLANT ANALYSIS: A MULTICENTER STUDY	Pai, Suraj; Hayat, Muhammad Hashim; Rao, Joseph Sushil; Bouquet, Erin; Ziogas, Ioannis; Borgmann, Anthony; Anbari, Hassan; Slaughter, Christopher; Adeyi, Oyedele A.; Alexopoulos, Sophoclis; Parikh, Neehar Dilip; Kirchner, Varvara A.; Izzy, Manhal	2023	/	Meeting Abstract
/	The current state of liver transplantation in Canada	Yoshida, E. M.; Thiele, S. L.; Mason, A.; Peltekian, K.; Wong, P.; Hux, M.; Fischer, A.; Borrelli, R.	2017	10.1016/S0168-8278(17)31252-7	Meeting Abstract
/	Predicting Hepatic Artery Complications Post-Liver Transplantation	Pradhan, Faruq; Ahmed, Shifat; Narang, Natasha; Bommena, Shoma; Kang, Paul; Mehta, Shivang; Seetharam, Anil; Patel, Nayan; Mounzer, Rawad; Pitea, Teodor; Fallon, Michael	2020	/	Meeting Abstract
29122391	Genetics and epigenetics of NAFLD and NASH: Clinical impact	Eslam, Mohammed; Valenti, Luca; Romeo, Stefano	2018	10.1016/j.jhep.2017.09.003	Review
23701387	Osteopontin: Versatile modulator of liver diseases	Nagoshi, Sumiko	2014	10.1111/hepr.12166	Review
21805170	Hepatocellular Carcinoma Screening Rates Vary by Etiology of Cirrhosis and Involvement of Gastrointestinal Sub-specialists	Patwardhan, Vilas; Paul, Sonali; Corey, Kathleen E.; Mazhar, Sameer M.; Richter, James M.; Thiim, Michael; Chung, Raymond T.	2011	10.1007/s10620-011-1836-2	NOT HCC
35445894	Living donor liver transplantation for idiopathic portal hypertension with focal nodular hyperplasia	Tanji, Yoshiaki; Furukawa, Kenei; Igarashi, Yosuke; Yanagaki, Mitsuru; Haruki, Koichiro; Shirai, Yoshihiro; Taniai, Tomohiko; Gocho, Takeshi; Okui, Norimitsu; Ikegami, Toru	2022	10.1186/s40792-022-01428-3	NOT NASH＆ HCC ＆Liver Transplantation
/	Molecular fingerprint of hepatocellular carcinoma in patients with non-alcoholic steatohepatitis	Torrecilla, Sara; Pinyol, Roser; Wang, Huan; Montironi, Carla; Andreu-Oller, Carmen; Leow, Wei Qiang; Moeini, Agrin; Oliveira, Claudia; Ferreira Alves, Venancio Avancini; Lachenmayer, Anja; Roessler, Stephanie; Minguez, Beatriz; Schirmacher, Peter; Boffetta, Paolo; Dufour, Jean-Francois; Thung, Swan N.; Uzilov, Andrew; Carrilho, Flair Jose; Chang, Charissa; Sia, Daniela; Llovet, Josep M.	2019	10.1016/S0618-8278(19)30743-1	Meeting Abstract
/	TRANSARTERIAL RADIOEMBOLIZATION (TARE) IS A SAFE AND EFFECTIVE TREATMENT MODALITY FOR PATIENTS WITH ADVANCED HEPATOCELLULAR CARCINOMA	Kulkarni, Anand V.; Sreekanth, Vivek; Singh, Jagdeesh; Patil, Vaibhav; Somireddy, Arjun; Sharma, Mithun; Sowmya, T. R.; Shaik, Sameer; Gora, Baqar Ali; Gupta, Rajesh; Reddy, Duvurr Nageshwar; Rao, Padaki Nagaraja	2022	/	Meeting Abstract
33546191	Insights into the Impact of Microbiota in the Treatment of NAFLD/NASH and Its Potential as a Biomarker for Prognosis and Diagnosis	Plaza-Diaz, Julio; Solis-Urra, Patricio; Aragon-Vela, Jeronimo; Rodriguez-Rodriguez, Fernando; Olivares-Arancibia, Jorge; Alvarez-Mercado, Ana I.	2021	10.3390/biomedicines9020145	Review
31078545	Histological evaluation of nintedanib in non-alcoholic steatohepatitis mice	Susutlertpanya, Warinda; Wakuda, Hirokazu; Otani, Naoyuki; Kuramoto, Takuya; Li, Li; Kuranari, Masae; Sekiguchi, Ai; Kudo, Hideo; Uchida, Tomohisa; Imai, Hiromitsu; Uemura, Naoto	2019	10.1016/j.lfs.2019.05.014	Animal Experiments
36677026	Metabolic Role of Autophagy in the Pathogenesis and Development of NAFLD	An, Lingxuan; Wirth, Ulrich; Koch, Dominik; Schirren, Malte; Drefs, Moritz; Koliogiannis, Dionysios; Niess, Hanno; Andrassy, Joachim; Guba, Markus; Bazhin, Alexandr V.; Werner, Jens; Kuehn, Florian	2023	10.3390/metabo13010101	Review
38958713	Impact of multiple primary cancers on overall survival of patients with hepatocellular carcinoma	Hribek, Petr; Frankova, Sona; Klasova, Johana; Chmelova, Klara; Mikova, Lucie; Sperl, Jan; Urbanek, Petr	2024	/	NOT NASH＆ HCC ＆Liver Transplantation
32921636	Recent Epidemiology of Nonalcoholic Fatty Liver Disease	Murag, Soumya; Ahmed, Aijaz; Kim, Donghee	2021	10.5009/gnl20127	Review
31185249	New insights and therapeutic implication of gut microbiota in non-alcoholic fatty liver disease and its associated liver cancer	Ezzaidi, Niama; Zhang, Xiang; Coker, Olabisi Oluwabukola; Yu, Jun	2019	10.1016/j.canlet.2019.114425	Review
25035647	Laparoscopic resection for hepatocellular carcinoma: eastern and western experiences	Herman, Paulo; Coelho, Fabricio Ferreira	2014	10.3978/j.issn.1000-9604.2014.06.19	Editorial Material
/	FREQUENCY AND OUTCOMES OF SIMULTANEOUS LIVER KIDNEY TRANSPLANTATION IN NASH	Singal, A. K.; Hasanin, M.; Kaif, M.; Kuo, Y. -F.; Wiesner, R.	2015	10.1016/S0168-8278(15)30238-5	Meeting Abstract
23971751	Immunological and molecular basis of nonalcoholic steatohepatitis and nonalcoholic fatty liver disease	Radwan, Mohamed M.; Radwan, Basil M.; Nandipati, Kalyana C.; Hunter, William J., III; Agrawal, Devendra K.	2013	10.1586/1744666X.2013.816484	Review
21425426	Non-alcoholic fatty liver disease (NAFLD): why you should care, when you should worry, what you should do	Lebovics, Edward; Rubin, Jonah	2011	10.1002/dmrr.1198	Review
22992889	Ghrelin: a new treatment for non-alcoholic fatty liver disease?	Delhanty, Patric J. D.; van der Lely, Aart J.	2013	10.1007/s12020-012-9800-2	Editorial Material
/	Alpha-1 Antitrypsin Deficiency and the Risk of Hepatocellular Carcinoma in Patients With End-Stage Liver Disease	Antoury, Clara; Lopez, Rocio; Zein, Nizar; Stoller, James; Alkhouri, Naim	2014	10.14309/00000434-201410002-00459	Meeting Abstract
/	MOLECULAR AND MUTATIONAL LANDSCAPE OF HEPATOCELLULAR CARCINOMA (HCC) RELATED TO NONALCOHOLIC STEATOHEPATITIS (NASH)	Pique-Gili, Marta; Pinyol, Roser; Torrecilla, Sara; Wang, Huan; Montironi, Carla; Ramadori, Pierluigi; Willoughby, Catherine E.; Andreu-Oller, Carmen; Torres-Martin, Miguel; Leow, Wei-Qiang; Moeini, Agrin; Taik, Patricia; Peix Gallofre, Judit; Oliveira, Claudia P. M. S.; Alves, Venancio A. F.; Lachenmayer, Anja; Roessler, Stephanie; Minguez, Beatriz; Schirmacher, Peter; Boffetta, Paolo; Dufour, J…	2020	/	Meeting Abstract
/	PRIMARY BILIARY CIRRHOSIS HAS THE HIGHEST WAITLIST MORTALITY AMONG CANDIDATES WITH CIRRHOSIS AND ACUTE-ON-CHRONIC LIVER FAILURE	Arshad, Muhammad Arsalan; Waleed, Muhammad; Wong, Robert J.; Sundaram, Vinay; Jalan, Rajiv; Kuo, Yong-Fang; Singal, Ashwani K.	2020	/	Meeting Abstract
31034092	Defining Improvement in Nonalcoholic Steatohepatitis for Treatment Trial Endpoints: Recommendations From the Liver Forum	Cheung, Amanda; Neuschwander-Tetri, Brent A.; Kleiner, David E.; Schabel, Elmer; Rinella, Mary; Harrison, Stephen; Ratziu, Vlad; Sanyal, Arun J.; Loomba, Rohit; Megnien, Sophie Jeannin; Torstenson, Richard; Miller, Veronica; Abdelmalek, Manal; Anstee, Quentin; Banerjee, Rajarshi; Bashir, Mustafa; Bedossa, Pierre; Berner-Hansen, Mark; Chakravarthy, Manu; Charles, Edgar; Dimick-Santos, Lara; Ertle,…	2019	10.1002/hep.30672	Review
/	Association of FIB-4 score with disease progression in real-world populations diagnosed with NAFLD/NASH or at risk of NASH in US clinical practice	Lai, Michelle; Broestl, Jeremy; Frick, Andrew; Haubrich, Richard; Koch, Bruce; Milligan, Scott; Natha, Macky; Younossi, Zobair; Afdhal, Nezam	2020	/	Meeting Abstract
/	Glycation: a new hope in targeting hepatocellular carcinoma?	Leung, Christopher; Angus, Peter W.; Forbes, Josephine M.	2017	10.21037/tcr.2017.11.06	Review
28955037	Human hepatic gene expression signature of non-alcoholic fatty liver disease progression, a meta-analysis	Ryaboshapkina, Maria; Hammar, Marten	2017	10.1038/s41598-017-10930-w	Review
36363516	Fecal Microbiota Transplantation in NAFLD Treatment	Abenavoli, Ludovico; Maurizi, Valentina; Rinninella, Emanuele; Tack, Jan; Di Berardino, Arianna; Santori, Pierangelo; Rasetti, Carlo; Procopio, Anna Caterina; Boccuto, Luigi; Scarpellini, Emidio	2022	10.3390/medicina58111559	Review
27677115	Combined liver transplantation and sleeve gastrectomy for end-stage liver disease in a bariatric patient: First European case-report.	Tariciotti, Laura; D'Ugo, Stefano; Manzia, Tommaso Maria; Tognoni, Valeria; Sica, Giuseppe; Gentileschi, Paolo; Tisone, Giuseppe	2016	10.1016/j.ijscr.2016.09.011	case Reports
/	Features of Metabolic Syndrome as a Predictor of NAFLD Activity Score and Histological Patterns of NAFLD	Sedhom, Daniel; Razjouyan, Hadie; Katz, Kristina; Ravinuthala, Abhishek; Ravinuthala, Ravi; Rustgi, Vinod	2017	10.14309/00000434-201710001-01013	Meeting Abstract
26349165	Nonalcoholic Fatty Liver Disease--The Clinician's Perspective.	Agrawal, Swastik; Duseja, Ajay	2014	/	Review
38666855	Intestinal Barrier Dysfunction and Gut Microbiota in Non-Alcoholic Fatty Liver Disease: Assessment, Mechanisms, and Therapeutic Considerations	Long, Changrui; Zhou, Xiaoyan; Xia, Fan; Zhou, Benjie	2024	10.3390/biology13040243	Review
33592199	Non-alcoholic fatty liver disease: An overview of risk factors, pathophysiological mechanisms, diagnostic procedures, and therapeutic interventions	Gerges, Samar H.; Wahdan, Sara A.; Elsherbiny, Doaa A.; El-Demerdash, Ebtehal	2021	10.1016/j.lfs.2021.119220	Review
/	LYSOPHOSPHATIDIC ACID VARIANT PROFILES IN HEPATOCELLULAR CARCINOMA	Skill, Nicholas J.; Xu, Yan; Zhao, Zhenwen; Wu, Jian-Min; Maluccio, Mary A.	2011	/	Meeting Abstract
32184169	Bioinformatics analysis reveals novel core genes associated with nonalcoholic fatty liver disease and nonalcoholic steatohepatitis	Feng, Gong; Li, Xue-Ping; Niu, Chun-Yan; Liu, Man-Ling; Yan, Qin-Qin; Fan, Li-Ping; Li, Ya; Zhang, Ke-Lin; Gao, Jie; Qian, Mei-Rui; He, Na; Mi, Man	2020	10.1016/j.gene.2020.144549	NOT NASH＆ HCC ＆Liver Transplantation
25884354	Treatment and survival of non-alcoholic steatohepatitis associated hepatocellular carcinoma	Weinmann, Arndt; Alt, Yvonne; Koch, Sandra; Nelles, Carina; Dueber, Christoph; Lang, Hauke; Otto, Gerd; Zimmermann, Tim; Marquardt, Jens U.; Galle, Peter R.; Woerns, Marcus A.; Schattenberg, Joern M.	2015	10.1186/s12885-015-1197-x	NOT Liver Transplantation
36286035	Western Diet-Fed ApoE Knockout Male Mice as an Experimental Model of Non-Alcoholic Steatohepatitis	Camargo, Felipe N.; Matos, Sandro L.; Araujo, Layanne C. C.; Carvalho, Carla R. O.; Amaral, Andressa G.; Camporez, Joao Paulo	2022	10.3390/cimb44100320	Animal Experiments
/	Outcomes of Liver Transplantation Following Stereotactic Body Radiotherapy for Hepatocellular Carcinomas	Zhao, Y.; Dunne, E. M.; Ma, R.; Schellenberg, D.	2019	10.1016/j.ijrobp.2019.06.1995	Meeting Abstract
31862949	Upregulation of cancer-associated gene expression in activated fibroblasts in a mouse model of non-alcoholic steatohepatitis	Asakawa, Masahiro; Itoh, Michiko; Suganami, Takayoshi; Sakai, Takeru; Kanai, Sayaka; Shirakawa, Ibuki; Yuan, Xunmei; Hatayama, Tomomi; Shimada, Shu; Akiyama, Yoshimitsu; Fujiu, Katsuhito; Inagaki, Yutaka; Manabe, Ichiro; Yamaoka, Shoji; Yamada, Tetsuya; Tanaka, Shinji; Ogawa, Yoshihiro	2019	10.1038/s41598-019-56039-0	Animal Experiments
31394730	Current Status in Testing for Nonalcoholic Fatty Liver Disease (NAFLD) and Nonalcoholic Steatohepatitis (NASH)	Drescher, Hannah K.; Weiskirchen, Sabine; Weiskirchen, Ralf	2019	10.3390/cells8080845	Review
/	THE EFFECT OF DONOR RACE ON POST-LIVER TRANSPLANT OUTCOMES ACCORDING TO LIVER DISEASE ETIOLOGIES	Kitajima, Toshihiro; Ivanics, Tommy; Shamaa, Tayseer M.; Shimada, Shingo; Collins, Kelly; Rizzari, Michael; Yoshida, Atsushi; Abouljoud, Marwan S.; Nagai, Shunji; Moonka, Dilip	2021	/	Meeting Abstract
29662288	Nonalcoholic fatty liver disease and liver transplantation - Where do we stand?	Mikolasevic, Ivana; Filipec-Kanizaj, Tajana; Mijic, Maja; Jakopcic, Ivan; Milic, Sandra; Hrstic, Irena; Sobocan, Nikola; Stimac, Davor; Burra, Patrizia	2018	10.3748/wjg.v24.i14.1491	Review
/	Should we change the allocation policy for NASH patients?	Issachar, Assaf; Cohen-Naftaly, Michal; Arbib, Orly Sneh; Tur-Kaspa, Ran; Shlomai, Amir; Cohen, Sigal; Michowiz, Rachel; Mor, Eytan; Braun, Marius	2019	10.1016/S0618-8278(19)31117-X	Meeting Abstract
23530957	Pediatric non alcoholic fatty liver disease: old and new concepts on development, progression, metabolic insight and potential treatment targets	Giorgio, Valentina; Prono, Federica; Graziano, Francesca; Nobili, Valerio	2013	10.1186/1471-2431-13-40	Review
/	Non-alcoholic fatty liver disease: A public health challenge	Brissot, P.; Buffet, C.	2023	10.1016/j.banm.2023.03.014	Review
/	Worse Performance Status at Time of Liver Transplant Is Associated With Significantly Lower Survival Following Liver Transplantation	McCabe, Patrick; Liu, Benny; Bhuket, Taft; Wong, Robert	2018	/	Meeting Abstract
/	BURDEN OF ILLNESS AND ECONOMIC IMPACT OF NONALCOHOLIC STEATOHEPATITIS (NASH) IN THE UNITED STATES ACCORDING TO THE PRESENCE OF OBESITY	Younossi, Zobair M.; Paik, James M.; Henry, Linda; Yang, Joe; Fernandes, Gail; Stepanova, Maria; Nader, Fatema	2021	/	Meeting Abstract
26850361	Chronic hepatitis B and fatty liver: Issues in clinical management	Kumar, Rajneesh; Goh, George Boon-Bee	2016	10.1016/j.clinre.2015.12.011	Review
35190696	Updates on novel pharmacotherapeutics for the treatment of nonalcoholic steatohepatitis	Yang, Yong-yu; Xie, Li; Zhang, Ning-ping; Zhou, Da; Liu, Tao-tao; Wu, Jian	2022	10.1038/s41401-022-00860-3	Review
/	SERUM/PLASMA PROTEIN BIOMARKERS ASSOCIATED WITH FRAILTY IN PATIENTS WITH CIRRHOSIS	Ha, Nghiem Bao; Seetharaman, Sri; Kent, Dorothea S.; Yao, Frederick; Shui, Amy; Huang, Chiung-Yu; Walston, Jeremy; Lai, Jennifer Cindy	2022	/	Meeting Abstract
32006558	Complications, morbidity and mortality of nonalcoholic fatty liver disease	Mantovani, Alessandro; Scorletti, Eleonora; Mosca, Antonella; Alisi, Anna; Byrne, Christopher D.; Targher, Giovanni	2020	10.1016/j.metabol.2020.154170	Review
/	NON-ALCOHOLIC STEATOHEPATITIS (NASH) IS THE MOST COMMON INDICATION FOR LIVER TRANSPLANTATION (LT) AMONG THE ELDERLY: DATA FROM THE UNITED STATES SCIENTIFIC REGISTRY OF TRANSPLANT RECIPIENTS (SRTR)	Stepanova, Maria; Kabbara, Khaled W.; Mohess, Denise; Roche-Green, Alva; Verma, Manisha; Younossi, Zobair M.	2021	/	Meeting Abstract
32006545	AGA Clinical Practice Update on Screening and Surveillance for Hepatocellular Carcinoma in Patients With Nonalcoholic Fatty Liver Disease: Expert Review	Loomba, Rohit; Lim, Joseph K.; Patton, Heather; El-Serag, Hashem B.	2020	10.1053/j.gastro.2019.12.053	Review
37407321	Impacts of gut microbiota alteration on age-related chronic liver diseases	Adhikary, Subhamay; Esmeeta, Akanksha; Dey, Amit; Banerjee, Antara; Saha, Biki; Gopan, Pournami; Duttaroy, Asim K.; Pathak, Surajit	2024	10.1016/j.dld.2023.06.017	Review
29633440	Augmenter of liver regeneration: A key protein in liver regeneration and pathophysiology	Gupta, Parul; Venugopal, Senthil Kumar	2018	10.1111/hepr.13077	Review
/	AUTOMATED FIBROSIS PHENOTYPING OF NASH NON-TUMOROUS LESIONS DIGITAL IMAGES HELPS CLASSIFY HCC AND NON-HCC NASH PATIENTS WHO UNDERWENT LIVER TRANSPLANTATION	Miyaaki, Hisamitsu; Akazawa, Yuko; Chen, Li; Petitjean, Mathieu M.	2020	/	Meeting Abstract
26226097	Nonalcoholic Fatty Liver Disease Review: Diagnosis, Treatment, and Outcomes	Ahmed, Aijaz; Wong, Robert J.; Harrison, Stephen A.	2015	10.1016/j.cgh.2015.07.029	Review
21514268	Keith D. Lindor	Lindor, Keith D.	2011	10.1016/j.clinre.2011.03.003	Editorial Material
37977514	Old age as a risk factor for liver diseases: Modern therapeutic approaches	Georgieva, Milena; Xenodochidis, Charilaos; Krasteva, Natalia	2023	10.1016/j.exger.2023.112334	Review
25173373	Treatment of NASH with human mesenchymal stem cells in the immunodeficient mouse.	Winkler, Sandra; Christ, Bruno	2014	10.1007/978-1-4939-1453-1_5	Review
36852108	Inevitability of disease recurrence after liver transplantation for NAFLD cirrhosis	Villeret, Francois; Dharancy, Sebastien; Erard, Domitille; Abergel, Armand; Barbier, Louise; Besch, Camille; Boillot, Olivier; Boudjema, Karim; Coilly, Audrey; Conti, Filomena; Corpechot, Christophe; Duvoux, Christophe; Faitot, Francois; Faure, Stephanie; Francoz, Claire; Giostra, Emiliano; Gugenheim, Jean; Hardwigsen, Jean; Hilleret, Marie-Noelle; Hiriart, Jean-Baptiste; Houssel-Debry, Pauline; …	2023	10.1016/j.jhepr.2022.100668	NOT HCC
30658519	Gut-Liver Axis, Gut Microbiota, and Its Modulation in the Management of Liver Diseases: A Review of the Literature	Milosevic, Ivana; Vujovic, Ankica; Barac, Aleksandra; Djelic, Marina; Korac, Milos; Spurnic, Aleksandra Radovanovic; Gmizic, Ivana; Stevanovic, Olja; Djordjevic, Vladimir; Lekic, Nebojsa; Russo, Edda; Amedei, Amedeo	2019	10.3390/ijms20020395	Review
34131333	Emerging therapeutic approaches for the treatment of NAFLD and type 2 diabetes mellitus	Ferguson, Daniel; Finck, Brian N.	2021	10.1038/s41574-021-00507-z	Review
28386626	Hepatocellular carcinoma	Czauderna, C.; Marquardt, J. U.; Galle, P. R.; Woerns, M. A.	2017	10.1007/s00108-017-0226-z	Review
33250687	Spontaneous Regression of Advanced Hepatocellular Carcinoma	Sonbare, DhirajJ.; Bandi, Rupal; Sharma, Vivek; Cacciarelli, Thomas; Shaikh, ObaidS.	2020	10.1159/000508847	Case Reports
33548018	Prognostic impact of incidentally detected hepatocellular carcinoma in explanted livers after living donor liver transplantation	Rajakannu, Muthukumarassamy; Vij, Mukul; Shaikh, Taheer Mobin Ahmed; Rammohan, Ashwin; Reddy, Mettu Srinivas; Rela, Mohamed	2021	10.1007/s12664-020-01127-7	NOT NASH
35134013	Immunotherapy as a Downstaging Tool for Liver Transplantation in Hepatocellular Carcinoma	Lizaola-Mayo, Blanca C.; Mathur, Amit K.; Borad, Mitesh-J.; Jadlowiec, Caroline C.; Lam-Himlin, Dora M.; Corey, Rebecca L.; Iqbal, Sara; Okubo, Keita; Byrne, Thomas J.; Moss, Adyr A.; Aqel, Bashar A.; Chascsa, David M.	2021	10.14309/ajg.0000000000001391	Letter
/	A Unique Presentation of Gangrenous Gallbladder with Liver Abscess Formation	Merza, Nooraldin; Prakash, Sameer; Rutledge, Brian P.; Al-Sagri, Zaynab; Shaaeli, Muna; Mansi, Tarek; Saadaldin, Mazin; Naguib, Tarek	2021	/	Meeting Abstract
/	NASH SEVERITY ASSESSED BY THE NAFLD ACTIVITY SCORE (NAS) DOES NOT ADD PROGNOSTIC INFORMATION TO FIBROSIS STAGE IN PATIENTS WITH NAFLD	Mozes, Ferenc Emil; Kaur, Senamjit; Vali, Yasaman; Alzoubi, Osama; Wong, Vincent Wai-Sun; Li, Guanlin; Wong, Grace Lai-Hung C.; Staufer, Katharina; Trauner, Michael; Paternostro, Rafael; Stauber, Rudolf E.; Bugianesi, Elisabetta; Gaia, Silvia; Armandi, Angelo; Lupsor-Platon, Monica; Sebastiani, Giada; Mahadeva, Sanjiv; Rajaram, Ruveena; Zheng, Ming-Hua; George, Jacob; Eslam, Mohammed M.; Pennisi,…	2023	/	Meeting Abstract
/	POST-LIVER TRANSPLANTATION OUTCOMES IN NASH VS NON-NASH PATIENTS: A SYSTEMATIC REVIEW AND META-ANALYSIS	Patel, Mit; Mohan, Babu P.; Khan, Shahab R.; Yarra, Pradeep; Chandan, Saurabh; Adler, Douglas G.	2021	/	Meeting Abstract
/	THE EMERGING IMPACT OF HEPATOCELLULAR CARCINOMA ARISING ON A BACKGROUND OF NAFLD	Reeves, H.; Villa, E.; Bellentani, S.; Dionigi, E.; Dufour, J. -F.; de Oliveira, C.; Fracanzani, A.; Barcheti, A.; Merle, P.; Boursier, J.; Schattenberg, J.; Fedchuk, L.; Holst, C.; Ratziu, V.	2012	10.1016/S0168-8278(12)60019-1	Meeting Abstract
36070463	Estimating global prevalence, incidence, and outcomes of non-alcoholic fatty liver disease from 2000 to 2021: systematic review and meta-analysis	Liu, Jiaye; Tian, Ye; Fu, Xia; Mu, Chunyang; Yao, Menglin; Ni, Yinyun; Liu, Yong; Li, Zhihui	2022	10.1097/CM9.0000000000002277	Review
29273476	Gasdermin D plays a key role as a pyroptosis executor of non-alcoholic steatohepatitis in humans and mice	Xu, Bing; Jiang, Mingzuo; Chu, Yi; Wang, Weijie; Chen, Di; Li, Xiaowei; Zhang, Zhao; Zhang, Di; Fan, Daiming; Nie, Yongzhan; Shao, Feng; Wu, Kaichun; Liang, Jie	2018	10.1016/j.jhep.2017.11.040	Animal Experiments
31931541	A young patient with type 2 diabetes associated non-alcoholic steatohepatitis, liver cirrhosis, and hepatocellular carcinoma	Michel, Maurice; Kalliga, Eva; Labenz, Christian; Straub, Beate K.; Woerns, Marcus-Alexander; Galle, Peter R.; Schattenberg, Joern M.	2020	10.1055/a-1062-8788	Case Reports
35189385	Long-Term Effect of PNPLA3 on the Aggravation of Nonalcoholic Fatty Liver Disease in a Biopsy-Proven Cohort	Koo, Bo kyung; Lee, Hyunsuk; Kwak, Soo-heon; Lee, Dong hyeon; Park, Jeong hwan; Kim, Won	2023	10.1016/j.cgh.2022.02.026	Letter
37186326	Prognostic biomarkers in and selection of surgical patients with hepatocellular carcinoma	Pommergaard, Hans-Christian	2023	10.1111/apm.13309	Review
31543468	Post-transplantation outcome in non-alcoholic steatohepatitis cirrhosis: Comparison with alcoholic cirrhosis	Castello, Beatriz; Aguilera, Victoria; Teresa Blazquez, M.; Rubin, Angel; Garcia, Maria; Vinaixa, Carmen; Benlloch, Salvador; SanJuan, Fernando; Montalva, Eva; Lopez, Rafael; Berenguer, Marina	2019	10.1016/j.aohep.2019.06.014	NOT HCC
32039392	The changing face of hepatology	Berenguer, Marina	2019	10.1016/j.jhepr.2019.11.003	Editorial Material
/	Glutathione Species And Metabolomic Prints In Subjects With Liver Disease As Biological Markers For The Detection Of Hepatocellular Carcinoma	Sanabria, Juan; Kombu, Rajan; Sandlers, Yana; Ai, Jizhou; Ibarra, Rafael; Brunengraber, Henri	2016	/	Meeting Abstract
/	Outcomes for liver graft, kidney graft, and patient survival after simultaneous liver kidney transplant based on etiology	Singal, Ashwani K.; Kuo, Yong-Fang; Wiesner, Russell H.	2012	/	Meeting Abstract
22846254	Liver Transplantation in Nonalcoholic Steatohepatitis Is Associated with High Mortality and Post-Transplant Complications: A Single-Center Experience	Heuer, Matthias; Kaiser, Gernot M.; Kahraman, Alisan; Banysch, Mark; Saner, Fuat H.; Mathe, Zoltan; Gerken, Guido; Paul, Andreas; Canbay, Ali; Treckmann, Juergen W.	2012	10.1159/000339344	NOT HCC
/	THE ROLE OF SRC-PHOSPHORYLATION AT THE α1-NA/K-ATPASE IN THE PATHOGENESIS AND TREATMENT OF NASH RELATED HEPATOCELLULAR CARCINOMA.	Udoh, Utibe-Abasi; Sanabria, Juan R.; Sanabria, Juan Daniel; Smith, Gary; Mallick, Amrita; Schade, Mathew; Sanabria, Jacqueline; Beltran, Nicole; Rajan, Pradeep; Banerjee, Moumita; Sodhi, Komal; Pierre, Sandrine; Xie, Zijian; Shapiro, Joseph	2020	/	Meeting Abstract
36891727	[Characteristics and treatment strategies for hepatocellular carcinoma caused by nonalcoholic fatty liver disease].	Li, J Z; Li, M R	2022	10.3760/cma.j.cn501113-20201225-00679	Review
21281429	Recurrence of non-viral liver disease after orthotopic liver transplantation	El-Masry, Monica; Gilbert, Carlos Puig; Saab, Sammy	2011	10.1111/j.1478-3231.2010.02434.x	Review
33016540	Patterns and predictors of mortality and disease progression among patients with non-alcoholic fatty liver disease	Canbay, Ali; Kachru, Nandita; Haas, Jennifer Scarlet; Sowa, Jan-Peter; Meise, Dominic; Ozbay, Ahmet Burak	2020	10.1111/apt.16016	NOT HCC
38527697	SIRT1: Harnessing multiple pathways to hinder NAFLD	Tian, Cheng; Huang, Rongrong; Xiang, Ming	2024	10.1016/j.phrs.2024.107155	Review
38975605	Recurrence of Primary Disease After Adult Liver Transplant - Risk Factors, Early Diagnosis, Management, and Prevention	Mehtani, Rohit; Rathi, Sahaj	2024	10.1016/j.jceh.2024.101432	Review
35992526	Optimizing patients with non-alcoholic fatty liver disease pre-transplant	Benmassaoud, Amine; Deschenes, Marc; Chen, Tianyan; Ghali, Peter; Sebastiani, Giada	2020	10.3138/canlivj-2019-0025	Review
/	Liver transplantation for patients with fibrolamellar hepatocellular carcinoma: a comprehensive multicenter analysis to support future decision making	Claasen, Marco; Ivanics, Tommy; Polak, Wojciech; Ijzermans, Jan; Sapisochin, Gonzalo	2022	/	Meeting Abstract
32003662	Causes if Mortality in Non-Alcoholic Fatty Liver Disease (AFLD) and Alcohol Related Fatty Liver Disease (AFLD)	Johnston, Michael P.; Patel, Janisha; Byrne, Christopher D.	2020	10.2174/131612826666200128094231	Review
23834427	Living donor liver transplantation for non-alcoholic steatohepatitis: A single center experience	Tanaka, Tomohiro; Sugawara, Yasuhiko; Tamura, Sumihito; Kaneko, Junichi; Takazawa, Yutaka; Aoki, Taku; Hasegawa, Kiyoshi; Sakamoto, Yoshihiro; Yamashiki, Noriyo; Kokudo, Norihiro	2014	10.1111/hepr.12200	no NASH-HCC survival analysis
/	THE IMPACT OF HEPATOCELLULAR CARCINOMA (HCC) ON LIVER TRANSPLANTATION (LT) IN THE UNITED STATES (US)	Younossi, Zobair M.; Harring, Michael; Kabbara, Khaled W.; Eberly, Katherine Elizabeth; Younossi, Youssef; Ong, Janus; Alqahtani, Saleh; Stepanova, Maria	2021	/	Meeting Abstract
29883530	Fat and liver transplantation: clinical implications	Vinaixa, Carmen; Selzner, Nazia; Berenguer, Marina	2018	10.1111/tri.13288	Review
31954491	Advances in resection and transplantation for hepatocellular carcinoma	Vibert, Eric; Schwartz, Myron; Olthoff, Kim M.	2020	10.1016/j.jhep.2019.11.017	Review
31646583	Key molecular pathways in the progression of non-alcoholic steatohepatitis	Tong, J.; Guo, J-J	2019	10.26355/eurrev_201910_19165	Review
30441981	Future of pharmacological treatment of non-alcoholic steatohepatitis in terms of key pathophysiological mechanisms.	Rac, Marek; Skladany, Lubomir	2018	10.1109/AINAW.2007.18	Review
/	Liver transplantation beyond age 65: outcomes and predictors	Chen, Tianyan; Alam, Ahsan; Tan, Xianming; Ghali, Peter	2013	/	Meeting Abstract
35430032	The establishment of public health policies and the burden of non-alcoholic fatty liver disease in the Americas	Diaz, Luis Antonio; Fuentes-Lopez, Eduardo; Ayares, Gustavo; Idalsoaga, Francisco; Arnold, Jorge; Marquez-Lomas, Andrea; Ramirez, Carolina A.; Medel, Maria Paz; Vinuela, Francisca; Lacalle, Lucas; Pablo Roblero, Juan; Ferreccio, Catterina; Lazo, Mariana; Brahmania, Mayur; Singal, Ashwani K.; Dirchwolf, Melisa; Mendez-Sanchez, Nahum; Chavez-Tapia, Norberto; Guerra, Patricia; Restrepo, Juan Carlos;…	2022	10.1016/S2468-1253(22)00008-5	Review
/	Clinical and prognostic associations of liver volume determined using computed tomography in patients with cirrhosis	Lim, T. Y.; Brown, S.; Kelly, S-L; Peddu, P.; Kane, P.; Karani, J.; Heaton, N.; Bernal, W.	2017	10.1016/S0168-8278(17)31822-6	Meeting Abstract
21356258	Intravenous administration of multipotent stromal cells prevents the onset of non-alcoholic steatohepatitis in obese mice with metabolic syndrome	Ezquer, Marcelo; Ezquer, Fernando; Ricca, Micaela; Allers, Carolina; Conget, Paulette	2011	10.1016/j.jhep.2011.02.020	Animal Experiments
38657500	Comprehensive study of the interplay between immunological and metabolic factors in hepatic steatosis	Banerjee, Arnab; Das, Debasmita; Mukherjee, Sandip; Maji, Bithin Kumar	2024	10.1016/j.intimp.2024.112091	Review
28276821	Current and future treatment options in non-alcoholic steatohepatitis (NASH)	Lazaridis, Nikos; Tsochatzis, Emmanuel	2017	10.1080/17474124.2017.1293523	Review
/	The significance of patatin-like phospholipase domain-containing protein-3 I148M genetic variant in autoimmune hepatitis	Azariadi, Kalliopi; Lyberopoulou, Angeliki; Arvaniti, Pinelopi; Zachou, Kalliopi; Gatselis, Nikolaos; Dalekos, George	2023	/	Meeting Abstract
31866269	Metabolic syndrome and hepatic surgery	Hobeika, C.; Ronot, M.; Beaufrere, A.; Paradis, V.; Soubrane, O.; Cauchy, F.	2020	10.1016/j.jviscsurg.2019.11.004	Review
31493428	Pathology of liver disease: advances in the last 50 years	Torbenson, Michael; Washington, Kay	2020	10.1016/j.humpath.2019.08.023	Review
/	Fatty liver disease diagnosis in type 2 diabetes mellitus	Grander, C.; Tilg, H.	2016	10.1007/s11428-016-0145-y	Review
/	Natural history of patients with NASH followed at a tertiary referral liver center: impact of presenting features.	Mantry, P. S.; Mehta, A. P.; Kumar, A.; Weinstein, J. S.; Nazario, H.; Pagadala, M.; Barnes, M.; Habib, A.	2017	10.1016/S0168-8278(17)31223-0	Meeting Abstract
/	FIBROSIS ASSESSED BY NON-INVASIVE TESTS IS SIMILAR TO LIVER BIOPSY FOR PREDICTING CLINICAL OUTCOMES: A TARGET-NASH STUDY	Barritt, A. Sidney; Reddy, K. Rajender; Weiss, L. M.; Thuluvath, Paul J.; Mospan, Andrea; Schoen, Cheryl; Cusi, Kenneth; Sanyal, Arun J.	2020	/	Meeting Abstract
/	Liver Transplant Recipients with Nonalcoholic Steatohepatitis (NASH) Have Lower Risk Hepatocellular Carcinoma (HCC) Histology on Explant	Epstein, Sara; Mehta, Neil; Kelley, Robin K.; Roberts, John P.; Yao, Francis Y.; Brandman, Danielle	2015	/	Meeting Abstract
/	A Review of the Available Remedial Procedures for the Treatment of Fatty Liver Disease	Eskandari, Delaram; Khodabandehloo, Niloofar; Samadanifard, Hosein; Ziaee, Amir; Hejrati, Alireza	2020	/	Review
37110194	Screening for NAFLD-Current Knowledge and Challenges	Forlano, Roberta; Sigon, Giordano; Mullish, Benjamin H.; Yee, Michael; Manousou, Pinelopi	2023	10.3390/metabo13040536	Review
/	INCIDENCE OF POST-TRANSPLANT CARDIOVASCULAR EVENTS IN PATIENTS TRANSPLANTED FOR NONALCOHOLIC STEATOHEPATITIS (NASH) VERSUS ALCOHOLIC CIRRHOSIS	Bhave, Manali; VanWagner, Lisa B.; Te, Helen S.; Feinglass, Joseph; Alvarez, Lisa; Carlin, Katherine; Rinella, Mary E.	2011	/	Meeting Abstract
35208613	Nash Up, Virus Down: How the Waiting List Is Changing for Liver Transplantation: A Single Center Experience from Italy	Ferrarese, Alberto; Battistella, Sara; Germani, Giacomo; Russo, Francesco Paolo; Senzolo, Marco; Gambato, Martina; Vitale, Alessandro; Cillo, Umberto; Burra, Patrizia	2022	10.3390/medicina58020290	NOT NASH＆ HCC ＆Liver Transplantation
/	REAL-WORLD STUDY EXAMINING CLINICAL CHARACTERISTICS AND COMORBIDITIES OF PATIENTS WITH ADVANCED LIVER FIBROSIS DUE TO NON-ALCOHOLIC STEATOHEPATITIS (NASH)	Bertoia, Monica; Ness, Erik; Capozza, Thomas; Randhawa, Amarita S.; Bessonova, Leona; Seeger, John D.	2023	/	Meeting Abstract
30136293	Systematic review with meta-analysis: risk of hepatocellular carcinoma in non-alcoholic steatohepatitis without cirrhosis compared to other liver diseases	Stine, Jonathan G.; Wentworth, Brian J.; Zimmet, Alex; Rinella, Mary E.; Loomba, Rohit; Caldwell, Stephen H.; Argo, Curtis K.	2018	10.1111/apt.14937	Review
25224524	Challenges to Liver Transplantation and Strategies to Improve Outcomes	Dutkowski, Philipp; Linecker, Michael; DeOliveira, Michelle L.; Muellhaupt, Beat; Clavien, Pierre-Alain	2015	10.1053/j.gastro.2014.08.045	Review
/	EPIDEMIOLOGICAL GREEK MULTICENTER STUDY OF NON-ALCOHOLIC FATTY LIVER DISEASE (NAFLD): DATA FROM A LARGE NATIONAL COHORT	Savvidou, Savvoula; Voulgaris, Theodoros; Zisimopoulos, Konstantinos; Koustenis, Kanellos; Samonakis, Dimitrios N.; Manolakopoulos, Spilios; Triantos, Christos U.; Papatheodoridis, George V.; Tsoulas, Christos; Goulis, Ioannis	2019	/	Meeting Abstract
20460906	The Natural History of Non-Alcoholic Fatty Liver Disease	Caldwell, Stephen; Argo, Curtis	2010	10.1159/000282081	Review
29843693	First right lobe living-donor hepatectomy after sleeve gastrectomy	Obed, Aiman; Bashir, Abdalla; Jarrad, Anwar	2018	10.1186/s12893-018-0366-7	Case Reports
26942734	Medical and Surgical Treatment Options for Nonalcoholic Steatohepatitis	Corey, Kathleen E.; Rinella, Mary E.	2016	10.1007/s10620-016-4083-8	Review
/	DIGITAL MORPHOMETRIC PARAMETERS FROM MICROSCOPIC TISSUE IMAGES TO PREDICT RECURRENCE OF HEPATOCELLULAR CARCINOMA AFTER LIVER TRANSPLANTATION.	Rohr-Udilova, Nataliya; Tsuchiya, Kaoru; Timelthaler, Gerald; Salzmann, Martina; Woeran, Katharina; Stift, Judith; Herac, Merima; Peck-Radosavljevic, Markus; Sieghart, Wolfgang; Eferl, Robert; Jensen-Jarolim, Erika; Trauner, Michael H.; Pinter, Matthias	2020	/	Meeting Abstract
/	Rapid Development of Liver Steatosis in the Early Post-Liver Transplantation Period Is a Risk for Progression To Steatohepatitis	Jalikis, Florencia; Montenovo, Martin; Yeh, Matthew	2015	/	Meeting Abstract
23907631	Adoptive T-cell therapy to treat liver cancer: Is the liver microenvironment key?	Willimsky, Gerald; Protzer, Ulrike; Knolle, Percy; Heikenwalder, Mathias	2013	10.18632/oncotarget.1179	Editorial Material
37242166	Citrin Deficiency: Clinical and Nutritional Features	Komatsu, Michiharu; Tanaka, Naoki; Kimura, Takefumi; Yazaki, Masahide	2023	10.3390/nu15102284	Review
28521870	The use of statins alone, or in combination with pioglitazone and other drugs, for the treatment of non-alcoholic fatty liver disease/non-alcoholic steatohepatitis and related cardiovascular risk. An Expert Panel Statement	Athyros, Vasilios G.; Alexandrides, Theodore K.; Bilianou, Helen; Cholongitas, Evangelos; Doumas, Michael; Ganotakis, Emmanuel S.; Goudevenos, John; Elisaf, Moses S.; Germanidis, Georgios; Giouleme, Olga; Karagiannis, Asterios; Karvounis, Charalambos; Katsiki, Niki; Kotsis, Vasilios; Kountouras, Jannis; Liberopoulos, Evangelos; Pitsavos, Christos; Polyzos, Stergios; Rallidis, Loukianos S.; Richte…	2017	10.1016/j.metabol.2017.02.014	Review
/	UNEXPECTED ETIOLOGIES OF CRYPTOGENIC LIVER DISEASE AND INCIDENTAL TUMORS IN ADULT LIVER TRANSPLANTATION: A CLINICAL-PATHOLOGICAL STUDY IN 815 PATIENTS	Colmenero, Jordi; Castro-Narro, Graciela; Fleck, Alfeu; Miquel, Rosa; Carlos Garcia-Valdecasas, Juan; Navasa, Miquel	2009	/	Meeting Abstract
23714158	The metabolomic window into hepatobiliary disease	Beyoglu, Diren; Idle, Jeffrey R.	2013	10.1016/j.jhep.2013.05.030	Review
31004758	Increased Risk of Death in First Year After Liver Transplantation Among Patients With Nonalcoholic Steatohepatitis vs Liver Disease of Other Etiologies	Nagai, Shunji; Collins, Kelly; Chau, Lucy C.; Safwan, Mohamed; Rizzari, Michael; Yoshida, Atsushi; Abouljoud, Marwan S.; Moonka, Dilip	2019	10.1016/j.cgh.2019.04.033	NOT HCC
36900313	The Liver Cancer Immune Microenvironment: Emerging Concepts for Myeloid Cell Profiling with Diagnostic and Therapeutic Implications	Arvanitakis, Konstantinos; Mitroulis, Ioannis; Chatzigeorgiou, Antonios; Elefsiniotis, Ioannis; Germanidis, Georgios	2023	10.3390/cancers15051522	Editorial Material
30448600	Prevalence and Severity of Nonalcoholic Fatty Liver Disease Among Caregivers of Patients With Nonalcoholic Fatty Liver Disease Cirrhosis	Siddiqui, Mohammad Shadab; Carbone, Salvatore; Vincent, Robert; Patel, Samarth; Driscoll, Carolyn; Celi, Francesco S.; Billingsley, Hayley; Rotelli, Brando; John, Binu; Potere, Nicola; Viscusi, Michele; Adiletta, Veronica; Sanyal, Arun J.; Luketic, Velimir A.; Reichman, Trevor; Bhati, Chandra S.	2019	10.1016/j.cgh.2018.11.008	Letter
33675775	Activation of FXR modulates SOCS3/Jak2/STAT3 signaling axis in a NASH-dependent hepatocellular carcinoma animal model	Attia, Yasmeen M.; Tawfiq, Rasha A.; Gibriel, Abdullah A.; Ali, Aya A.; Kassem, Dina H.; Hammam, Olfat A.; Elmazar, Mohamed M.	2021	10.1016/j.bcp.2021.114497	Animal Experiments
20494888	[Hepatocellular carcinoma: occurrence, risk factors, biomarkers].	Feher, Janos; Lengyel, Gabriella	2010	10.1556/OH.2010.28900	Review
29572095	A simple diet- and chemical-induced murine NASH model with rapid progression of steatohepatitis, fibrosis and liver cancer	Tsuchida, Takuma; Lee, Youngmin A.; Fujiwara, Naoto; Ybanez, Maria; Allen, Brittany; Martins, Sebastiao; Fiel, M. Isabel; Goossens, Nicolas; Chou, Hsin-I.; Hoshida, Yujin; Friedman, Scott L.	2018	10.1016/j.jhep.2018.03.011	Animal Experiments
27062203	Assessment of adult patients with chronic liver failure for liver transplantation in 2015: who and when?	McCaughan, G. W.; Crawford, M.; Sandroussi, C.; Koorey, D. J.; Bowen, D. G.; Shackel, N. A.; Strasser, S. I.	2016	10.1111/imj.13025	Review
/	Solitary Extra-hepatic Recurrence of Hepatocellular Carcinoma in Sternum After Liver Transplantation	Duvoor, Chitharanjan; Klair, Jagpal Singh; Girotra, Mohit; Aduli, Farshad	2015	10.14309/00000434-201510001-00831	Meeting Abstract
/	SBRT for Hepatocellular Carcinoma: Eight-Year Experience From a Regional Transplant Center	Qiu, H. C.; Moravan, M. J.; Katz, A. W.	2014	10.1016/j.ijrobp.2014.05.1217	Meeting Abstract
/	Pre-transplant BALAD and BALAD-2 score to predict recurrence and survival of patients with hepatocellular carcinoma who underwent liver transplant	Wongjarupong, Nicha; Chaiteerakij, Roongruedee; Giama, Nasra H.; Mara, Kristin; Harmsen, William S.; Therneau, Terry M.; Roberts, Lewis R.	2017	/	Meeting Abstract
31392858	Adult liver transplant for hepatocellular carcinoma at Wits Donald Gordon Medical Centre in Johannesburg, South Africa	Dempster, M.; Bouter, C.; Maher, H.; Gaylard, P.; Etheredge, H.; Fabian, J.; Mohamed, A.; Botha, J.	2019	10.17159/2078-5151/2019/v57n3a3067	NOT NASH＆ HCC ＆Liver Transplantation
/	THE MAJOR CAUSES OF DEATH IN PATIENTS AWAITING LIVER TRANSPLANTATION	Cholankeril, George; Rana, Abbas; Hernaez, Ruben; Flores, Avegail; Kramer, Jennifer; Kanwal, Fasiha	2021	/	Meeting Abstract
/	LIVER TRANSPLANTATION IN OLDER PATIENTS: A 1200-PATIENT SINGLE CENTER EXPERIENCE IN THE HIGH ACUITY ERA	Chong, Jazlyn; Noguchi, Daisuke; Ha, Minah; Agopian, Vatche G.; DiNorcia, Joseph, III; Yersiz, Hasan; Busuttil, Ronald W.; Farmer, Douglas G.; Kaldas, Fady M.	2021	/	Meeting Abstract
34321089	Addressing the liver progenitor cell response and hepatic oxidative stress in experimental non-alcoholic fatty liver disease/non-alcoholic steatohepatitis using amniotic epithelial cells	Goonetilleke, Mihiri; Kuk, Nathan; Correia, Jeanne; Hodge, Alex; Moore, Gregory; Gantier, Michael P.; Yeoh, George; Sievert, William; Lim, Rebecca	2021	10.1186/s13287-021-02476-6	Animal Experiments
/	ASSOCIATION BETWEEN NON-CAUCASIAN RACE AND HEPATOCELLULAR CARCINOMA AMONG PATIENTS UNDERGOING LIVER TRANSPLANTATION FOR NONALCOHOLIC FATTY LIVER DISEASE	Holt, Edward W.; Dodge, Jennifer L.; Merriman, Raphael B.	2011	/	Meeting Abstract
/	Continued Increase in Incidence of De Novo Hepatocellular Carcinoma Among Liver Transplant Registrants with Hepatitis C Virus Infection	Kwong, Allison J.; Kim, W. Ray; Flemming, Jennifer A.	2017	/	Meeting Abstract
33852613	Intrahepatic distribution of nerve fibers and alterations due to fibrosis in diseased liver	Mizuno, Kei; Haga, Hiroaki; Okumoto, Kazuo; Hoshikawa, Kyoko; Katsumi, Tomohiro; Nishina, Taketo; Saito, Takafumi; Katagiri, Hideki; Ueno, Yoshiyuki	2021	10.1371/journal.pone.0249556	Changes in hepatic nerve fibers in liver biopsy specimens from patients with normal liver, viral hepatitis and non-alcoholic steatohepatitis, in relation to clinical background
28689596	Extrahepatic Manifestations of Hepatitis C Virus After Liver Transplantation	Wong, Robert J.; Saab, Sammy; Ahmed, Aijaz	2017	10.1016/j.cld.2017.03.013	Review
/	Rejected! A Case of Steroid-Resistant Acute Cellular Rejection Following Living Donor Liver Transplantation	Naritsin, Anastasia; Shnawa, Umnia; Alzoghoul, Ahlam; Almeqdadi, Mohammad	2023	/	Meeting Abstract
37627329	Current Clinical Trial Status and Future Prospects of PPAR-Targeted Drugs for Treating Nonalcoholic Fatty Liver Disease	Kamata, Shotaro; Honda, Akihiro; Ishii, Isao	2023	10.3390/biom13081264	Review
22136360	A maxillofacial tumour after liver transplantation	Cattelan, Jessy; Delabrousse, Eric; Chatelain, Brice; Thevenot, Thierry	2012	10.1111/j.1478-3231.2011.02692.x	Editorial Material
30153225	International Liver Transplantation Consensus Statement on End-stage Liver Disease Due to Nonalcoholic Steatohepatitis and Liver Transplantation	Tsochatzis, Emmanuel; Coilly, Audrey; Nadalin, Silvio; Levistky, Josh; Tokat, Yaman; Ghobrial, Mark; Klinck, John; Berenguer, Marina	2019	10.1097/TP.0000000000002433	Review
/	Removal of a Retained Biliary Stent in a Liver Transplant Patient Secondary to Biliary Cast Syndrome Using Digital Cholangioscopy and Electrohydraulic Lithotripsy	Koneru, Gopala K.; Shah, Ishani; Kantamaneni, Vamsi; Gavini, Hemanth; Peck, Joshua R.	2019	/	Meeting Abstract
32526788	The NLRP3 Inflammasome in Alcoholic and Nonalcoholic Steatohepatitis	Knorr, Jana; Wree, Alexander; Tacke, Frank; Feldstein, Ariel E.	2020	10.1055/s-0040-1708540	Review
/	Transarterial radioembolisation in non resectable hepatocellular carcinoma in curative strategies: a single centre experience	Regnault, Helene; Perrin, Clara; Amaddeo, Giuliana; Mule, Sebastien; Kobeiter, Hicham; Reizine, Edouard; Itti, Emmanuel; Duvoux, Christophe; Laurent, Alexis; Leroy, Vincent; Brustia, Raffaele; Sommacale, Daniele; Roudot-Thoraval, Francoise; Lionel, Lerman; Luciani, Alain; Calderaro, Julien; Chalaye, Julia; Tacher, Vania; Galletto, Athena	2022	/	Meeting Abstract
/	Reduction in Liver Transplant Wait-Listing in the Era of Direct Acting Anti-Viral Therapy	Flemming, Jennifer A.; Kim, W. Ray; Brosgart, Carol L.; Terrault, Norah	2016	/	Meeting Abstract
30774269	Iron and liver fibrosis: Mechanistic and clinical aspects	Mehta, Kosha J.; Farnaud, Sebastien Je; Sharp, Paul A.	2019	10.3748/wjg.v25.i5.521	Review
/	Enfermedad hepática por infiltración grasa no alcohólica: La nueva pandemia del milenio	Santos, Luisa Fernanda; Hernández, Geovanny; Varón Puerta, Adriana; Beltrán, Óscar; Botero, Rafael Claudino; Mejía, Gilberto	2010	/	Review
37511031	Role of Oxidative Stress and Carcinoembryonic Antigen-Related Cell Adhesion Molecule 1 in Nonalcoholic Fatty Liver Disease	Memaj, Plator; Ouzerara, Zayd; Jornayvaz, Francois R.	2023	10.3390/ijms241411271	Review
39199546	Surgical Implications for Nonalcoholic Steatohepatitis-Related Hepatocellular Carcinoma	Anbarasu, Centura R.; Williams-Perez, Sophia; Camp, Ernest R.; Erstad, Derek J.	2024	10.3390/cancers16162773	Review
34328191	Dysbiosis and liver diseases (Review)	Nishikawa, Hiroki; Fukunishi, Shinya; Asai, Akira; Yokohama, Keisuke; Ohama, Hideko; Nishiguchi, Shuhei; Higuchi, Kazuhide	2021	10.3892/ijmm.2021.5016	Review
37432160	Association of Serum Albumin Levels and Long-Term Prognosis in Patients with Biopsy-Confirmed Nonalcoholic Fatty Liver Disease	Takahashi, Hirokazu; Kawanaka, Miwa; Fujii, Hideki; Iwaki, Michihiro; Hayashi, Hideki; Toyoda, Hidenori; Oeda, Satoshi; Hyogo, Hideyuki; Morishita, Asahiro; Munekage, Kensuke; Kawata, Kazuhito; Tsutsumi, Tsubasa; Sawada, Koji; Maeshiro, Tatsuji; Tobita, Hiroshi; Yoshida, Yuichi; Naito, Masafumi; Araki, Asuka; Arakaki, Shingo; Kawaguchi, Takumi; Noritake, Hidenao; Ono, Masafumi; Masaki, Tsutomu; Y…	2023	10.3390/nu15092014	NOT HCC
27617201	Non-alcoholic fatty liver and the gut microbiota	Bashiardes, Stavros; Shapiro, Hagit; Rozin, Shachar; Shibolet, Oren; Elinav, Eran	2016	10.1016/j.molmet.2016.06.003	NOT HCC
34878418	Preoperative evaluation of geriatric patients undergoing liver transplantation	Akhtar, Shamsuddin	2022	10.1097/ACO.0000000000001084	Review
/	LIVER TRANSPLANT OUTCOMES IN SEPTUAGENARIANS: A SINGLE CENTER STUDY	Marella, Hemnishil; Kothadia, Jiten; Kreitman, Kyle; Peravali, Rahul; Yn, Louis; Mupparaju, Vamsee; Buchanan, Lucas B.; Nair, Satheesh P.	2021	/	Meeting Abstract
26202293	Hard clinical outcomes in patients with NAFLD	Kumar, Ramesh	2013	10.1007/s12072-013-9455-y	Review
36551958	Pathogenesis and Current Treatment Strategies of Hepatocellular Carcinoma	Tuemen, Deniz; Heumann, Philipp; Guelow, Karsten; Demirci, Cagla-Nur; Cosma, Lidia-Sabina; Mueller, Martina; Kandulski, Arne	2022	10.3390/biomedicines10123202	Review
/	THIRTY-DAY READMISSIONS IN PATIENTS WITH CIRRHOSIS	Mercado, Lydia Aurora; Bhangu, Harpreet K.; Gungot, Kenan; Musto, Kaitlyn R.; Register, Katelyn H.; Womack, Michael J.; Pansini, Maria A.; Emmerling, Melissa; Chirila, Razvan M.; Yataco, Maria Luisa	2022	/	Meeting Abstract
/	Modelling clinical outcomes of NASH in the United States stratified by presence of type 2 diabetes	Younossi, Zobair; Tampi, Radhika; Fernandes, Gail; Yang, Joe; Alsumali, Adnan; Goswami, Hardik; Nader, Fatema	2021	/	Meeting Abstract
26378640	Epidemiology and Natural History of Nonalcoholic Fatty Liver Disease	Satapathy, Sanjaya K.; Sanyal, Arun J.	2015	10.1055/s-0035-1562943	Review
15030972	The spectrum expanded: cryptogenic cirrhosis and the natural history of non-alcoholic fatty liver disease	Caldwell, SH; Crespo, DM	2004	10.1016/j.jhep.2004.02.013	Editorial Material
30065915	Nonalcoholic Fatty Liver Disease Cirrhosis: A Review of Its Epidemiology, Risk Factors, Clinical Presentation, Diagnosis, Management, and Prognosis	Li, Bei; Zhang, Chuan; Zhan, Yu-Tao	2018	10.1155/2018/2784537	Review
31600750	Rodent Models of Nonalcoholic Fatty Liver Disease	Zhong, Fang; Zhou, Xiaoming; Xu, Jin; Gao, Ling	2020	10.1159/000501851	Review
37664266	Non-alcoholic Steatohepatitis in Asians: Current Perspectives and Future Directions	Choudhuri, Gourdas; Shah, Saumin; Kulkarni, Anand; Jagtap, Nitin; Gaonkar, Pratyusha; Desai, Akshay; Adhav, Charles	2023	10.7759/cureus.42852	Review
/	Rapid Development of Liver Steatosis in the Early Post-Liver Transplantation Period Is a Risk for Progression To Steatohepatitis	Jalikis, Florencia; Montenovo, Martin; Yeh, Matthew	2015	/	Meeting Abstract
/	LOW SOCIOECONOMIC STATUS IS NOT ASSOCIATED WITH LONG-TERM POST-LIVER TRANSPLANT SURVIVAL	Aitcheson, Gabriella; Vinze, Sanjna; Ghabril, Marwan S.; Holden, John; Chalasani, Naga P.; Lacerda, Marco; Kubal, Chandrashekhar; Nephew, Lauren D.	2023	/	Meeting Abstract
33765931	Economic burden of non-alcoholic steatohepatitis with significant fibrosis in Thailand	Phisalprapa, Pochamana; Prasitwarachot, Ratthanon; Kositamongkol, Chayanis; Hengswat, Pranaidej; Srivanichakorn, Weerachai; Washirasaksiri, Chaiwat; Treeprasertsuk, Sombat; Charatcharoenwitthaya, Phunchai; Chaiyakunapruk, Nathorn	2021	10.1186/s12876-021-01720-w	the economic burden of NASH in Thailand
/	Causes of Death and Major Autopsy Findings in Liver Transpant Patients - A 35 Case Cohort Study	Shetuni, B.; Dimov, N.; Zhang, W.; Li, H.; Rao, M. S.; Yang, G-Y	2013	/	Meeting Abstract
32910093	Changing Trends in Liver Transplantation: Challenges and Solutions	Ivanics, Tommy; Abreu, Phillipe; De Martin, Eleonora; Sapisochin, Gonzalo	2021	10.1097/TP.0000000000003454	Review
/	Hospital Readmissions in Decompensated Cirrhosis: An Analysis of Predictive and Preventable Factors	Syed, Taseen; Shen, Steve; Kiani, Calvin; Sterling, Richard	2021	/	Meeting Abstract
/	THE IMMERGING ROLE OF STEREOTACTIC BODY RADIATION THERAPY IN HEPATOCELLULAR CARCINOMA - A CASE SERIES	Moore, A.; Allen, A.; Kundel, Y.; Benjaminov, O.; Broun, M.; Issachar, A.; Mor, E.; Tovar, A.; Gordon, N.; Shtemer, S. M.; Cohen, M.	2016	10.1016/S0168-8278(16)00473-6	Meeting Abstract
27729736	Hepatocellular carcinoma in patients with non-alcoholic fatty liver disease	Wong, Carrie R.; Nguyen, Mindie H.; Lim, Joseph K.	2016	10.3748/wjg.v22.i37.8294	Review
/	Diffusion Weighted Imaging and Magnetic Resonance Spectroscopy of the Liver	Vasquez, Juan Antonio	2021	/	Review
24750171	Combination of racial/ethnic and etiology/disease-specific factors is associated with lower survival following liver transplantation in African Americans: an analysis from UNOS/OPTN database	Wong, Robert J.; Ahmed, Aijaz	2014	10.1111/ctr.12374	alcoholic liver disease (ALD)
33515644	STARD1 promotes NASH-driven HCC by sustaining the generation of bile acids through the alternative mitochondrial pathway	de la Rosa, Laura Conde; Garcia-Ruiz, Carmen; Vallejo, Carmen; Baulies, Anna; Nunez, Susana; Monte, Maria J.; Marin, Jose J. G.; Baila-Rueda, Lucia; Cenarro, Ana; Civeira, Fernando; Fuster, Josep; Garcia-Valdecasas, Juan C.; Ferrer, Joana; Karin, Michael; Ribas, Vicent; Fernandez-Checa, Jose C.	2021	10.1016/j.jhep.2021.01.028	Animal Experiments
27048904	Intestinal microbiota in liver disease	Haque, Tanvir R.; Barritt, A. Sidney	2016	10.1016/j.bpg.2016.02.004	Review
22251466	Clinical features of nonalcoholic fatty liver disease-associated hepatocellular carcinoma	Duan, Xiao-Yan; Qiao, Liang; Fan, Jian-Gao	2012	10.1016/S1499-3872(11)60120-3	Review
/	Downstaging hepatocellular carcinomawith checkpoint inhibitor therapy safely improves access to curative liver transplantation: a case series	Liu, Margaret; Lizaola-Mayo, Blanca; Jayasekera, Channa; Mathur, Amit; Katariya, Nitin; Aqel, Bashar; Chascsa, David	2023	/	Meeting Abstract
37428789	The current landscape of therapies for hepatocellular carcinoma	Coffman-D'Annibale, Kelley; Xie, Changqing; Hrones, Donna M.; Ghabra, Shadin; Greten, Tim F.; Monge, Cecilia	2023	10.1093/carcin/bgad052	Review
33328555	Monocyte-derived KCs (MoKCs) contribute to the KC pool in NASH	Wang, Yingchun; Gao, Lifen	2021	10.1038/s41423-020-00606-3	Editorial Material
29222911	Current and future therapeutic regimens for nonalcoholic fatty liver disease and nonalcoholic steatohepatitis	Younossi, Zobair M.; Loomba, Rohit; Rinella, Mary E.; Bugianesi, Elisabetta; Marchesini, Giulio; Neuschwander-Tetri, Brent A.; Serfaty, Lawrence; Negro, Francesco; Caldwell, Stephen H.; Ratziu, Vlad; Corey, Kathleen E.; Friedman, Scott L.; Abdelmalek, Manal F.; Harrison, Stephen A.; Sanyal, Arun J.; Lavine, Joel E.; Mathurin, Philippe; Charlton, Michael R.; Chalasani, Naga P.; Anstee, Quentin M.;…	2018	10.1002/hep.29724	Review
/	Quality Improvement: Improving the Screening of Fatty Liver Disease in Patients with Type 2 Diabetes Mellitus	Berinstein, Elliot; Antonios, Kais; Priyata, Dutta; Ammar, Afnan	2023	/	Meeting Abstract
30303340	Challenges and future developments in liver transplantation	Toniutto, Pierluigi; Bitetto, Davide; Fornasiere, Ezio; Fumolo, Elisa	2019	10.23736/S1121-421X.18.02529-1	Review
/	PROGNOSTIC FACTORS OF TEN YEARS SURVIVAL AFTER LIVER TRANSPLANTATION FOR HEPATOCELLULAR CARCINOMA	Sobesky, Rodolphe; Delvart, Valerie; Blandin, Frederique; Saliba, Faouzi; Pelletier, Gilles; Paule, Bernard; Adam, Rene; Azoulay, Daniel; Castaing, Denis X.; Sebagh, Mylene; Guettier, Catherine; Samuel, Didier; Duclos-Vallee, Jean-Charles	2011	/	Meeting Abstract
35080048	Malaysian Society of Gastroenterology and Hepatology consensus statement on metabolic dysfunction-associated fatty liver disease	Chan, Wah-Kheong; Tan, Soek-Siam; Chan, Siew-Pheng; Lee, Yeong-Yeh; Tee, Hoi-Poh; Mahadeva, Sanjiv; Goh, Khean-Lee; Ramli, Anis Safura; Mustapha, Feisul; Kosai, Nik Ritza; Raja Ali, Raja Affendi	2022	10.1111/jgh.15787	Review
37604268	Progression of non-alcoholic fatty liver disease and long-term outcomes: A nationwide paired liver biopsy cohort study	Simon, Tracey G.; Roelstraete, Bjorn; Hagstroem, Hannes; Loomba, Rohit; Ludvigsson, Jonas F.	2023	10.1016/j.jhep.2023.08.008	NOT Liver Transplantation
29356708	Nonalcoholic steatohepatitis: the new frontier for liver transplantation	Bzowej, Natalie H.	2018	10.1097/MOT.0000000000000502	Review
/	The consequences of poor dietary patterns on the proliferation of non-alcoholic fatty liver disease	Ahmed, Aftab; Maham, Khadija; Afzaal, Muhammad; Saleem, Muhammad Awais; Nadeem, Muhammad; Saeed, Farhan; Hussain, Muzzamal; Al Jbawi, Entessar	2024	10.1080/23311932.2024.2325206	Review
27561907	Use of Methylene Blue to Treat Hypovolemic Shock Followed by Ischemia-Reperfusion Injury in the Postoperative Orthotopic Liver Transplant Patient: A Case Report	Vilalva, Kelvin Henrique; Mumic, Fabricia Teixeira; Garcia da Silveira, Marina Rodrigues; Mente, Enio David; Barbosa Evora, Paulo Roberto; Castro e Silva, Orlando	2018	10.6002/ect.2016.0041	Case Reports
32139553	Cirrhosis as new indication for statins	Bosch, Jaime; Gracia-Sancho, Jordi; Abraldes, Juan G.	2020	10.1136/gutjnl-2019-318237	Review
29147300	Clinical Characteristics of 130 Patients With Hepatocellular Carcinoma Followed at a Tertiary Hospital From Brazil.	Teixeira, Andreza Correa; Mente, Enio David; Cantao, Cassio Alfred Brattig; Sankarankutty, Ajith Kumar; Souza, Fernanda Fernandes; Motta, Tatiane Cardoso; Monsignore, Lucas; Junior, Jorge Elias; Muglia, Valdair Francisco; Abud, Daniel Giansante; Peria, Fernanda Maris; Silva, Orlando Castro; de Lourdes Candolo Martinelli, Ana	2012	10.4021/wjon549w	no survival analysis
38476236	Integrative analysis identifies oxidative stress biomarkers in non-alcoholic fatty liver disease via machine learning and weighted gene co-expression network analysis	Wang, Haining; Cheng, Wei; Hu, Ping; Ling, Tao; Hu, Chao; Chen, Yongzhen; Zheng, Yanan; Wang, Junqi; Zhao, Ting; You, Qiang	2024	10.3389/fimmu.2024.1335112	Bioinformation analysis
31288283	Microbiome & NASH - partners in crime driving progression of fatty liver disease	Wree, Alexander; Geisler, Lukas Jonathan; Tacke, Frank	2019	10.1055/a-0755-2595	Review
32865911	Role of the Gut Microbiome in Nonalcoholic Fatty Liver Disease Progression.	Mungamuri, Sathish Kumar; Vijayasarathy, Ketavarapu	2020	10.1615/CritRevOncog.2020035667	Review
37490000	STE20-type kinases MST3 and MST4 promote the progression of hepatocellular carcinoma: Evidence from human cell culture and expression profiling of liver biopsies	Caputo, Mara; Xia, Ying; Anand, Sumit Kumar; Cansby, Emmelie; Andersson, Emma; Marschall, Hanns-Ulrich; Koenigsrainer, Alfred; Peter, Andreas; Mahlapuu, Margit	2023	10.1096/fj.202300397RR	MST3 and MST4 play a critical role in promoting the progression of HCC
/	Genetics of Nonalcoholic Fatty Liver Disease (NAFLD)		2008	/	Awarded Grant
38852583	EASL-EASD-EASO Clinical Practice Guidelines on the Management of Metabolic Dysfunction-Associated Steatotic Liver Disease (MASLD)		2024	10.1159/000539371	Practice Guideline
32802809	Resection of NAFLD-Associated HCC: Patient Selection and Reported Outcomes	Campani, Claudia; Bensi, Carolina; Milani, Stefano; Galli, Andrea; Tarocchi, Mirko	2020	10.2147/JHC.S252506	Review
/	SECOND PRIMARY TUMORS ARE ASSOCIATED WITH CURATIVE THERAPY FOR HEPATOCELLULAR CARCINOMA	Yoneoka, Grant; Wong, Linda L.	2021	/	Meeting Abstract
30821873	Human amnion epithelial cells and their soluble factors reduce liver fibrosis in murine non-alcoholic steatohepatitis	Kuk, Nathan; Hodge, Alexander; Sun, Ying; Correia, Jeanne; Alhomrani, Majid; Samuel, Chrishan; Moore, Gregory; Lim, Rebecca; Sievert, William	2019	10.1111/jgh.14643	Animal Experiments
35456053	Key Signaling in Alcohol-Associated Liver Disease: The Role of Bile Acids	Way, Grayson W.; Jackson, Kaitlyn G.; Muscu, Shreya R.; Zhou, Huiping	2022	10.3390/cells11081374	Review
/	OUTCOMES OF LIVER TRANSPLANTATION AMONG OLDER RECIPIENTS WITH NASH IN A LARGE MULTICENTER US COHORT (REALT)	Kwong, Allison J.; Devuni, Deepika; Wang, Connie; Boike, Justin; Jo, Jennifer; VanWagner, Lisa B.; Serper, Marina; Jones, Lauren; Sharma, Rajani; Verna, Elizabeth C.; Shor, Julia; German, Margarita N.; Hristov, Alexander; Lee, Alexander; Spengler, Erin K.; Koteish, Ayman A.; Sehmbey, Gurbir; Seetharam, Anil B.; John, Nimy; Patel, Yuval; Kappus, Matthew R.; Couri, Thomas; Paul, Sonali; Salgia, Ree…	2019	/	Meeting Abstract
25263269	Review article: the management of cirrhosis in women	Allen, A. M.; Hay, J. E.	2014	10.1111/apt.12974	Review
/	LONG TERM OUTCOME OF PATIENTS TRANSPLANTED FOR NON ALCOHOLIC STEATOHEPATITIS RELATED CIRRHOSIS	Salih, Isam; AlGhamdi, Saad; Yousif, Sarra; Saleh, Yahia; Bzeizi, Khalid; Albenmousa, Ali H.; Alhamoudi, Waleed	2020	/	Meeting Abstract
35083985	Portrait of Regional Trends in Liver Transplantation for Nonalcoholic Steatohepatitis in the United States	Yuan, Liyun; Hanlon, Courtney L.; Terrault, Norah; Alqahtani, Saleh; Tamim, Hani; Lai, Michelle; Saberi, Behnam	2022	10.14309/ajg.0000000000001591	NOT NASH＆ HCC ＆Liver Transplantation
33158470	Cardiovascular and metabolic disease in the liver transplant recipient	Kim, Nathan G.; Sharma, Avneesh; Saab, Sammy	2020	10.1016/j.bpg.2020.101683	Review
39114010	Danggui-Shaoyao-San protects against non-alcoholic steatohepatitis via modulation of hepatic APP protein, Lysosomal CTSB release, and NF-KB activation	Gao, Siting; An, Ziming; Zhang, Qian; Sun, Qinmei; Huang, Qian; Shi, Lei; Liu, Wei; Gou, Xiaojun; Li, Yajuan; Xin, Xin; Feng, Qin	2024	10.1016/j.heliyon.2024.e34213	NOT NASH＆ HCC ＆Liver Transplantation
17400323	Prevalence and risk factors of non-alcoholic fatty liver disease in potential living liver donors in Korea: A review of 589 consecutive liver biopsies in a single center	Lee, Ji Young; Kim, Kang Mo; Lee, Sung Gyu; Yu, Eunsil; Lim, Young-Suk; Lee, Han Chu; Chung, Young-Hwa; Lee, Yung Sang; Suh, Dong-Jin	2007	10.1016/j.jhep.2007.02.007	Prevalence and risk factors of non-alcoholic fatty liver disease
30829446	Characteristics and outcome of hepatocellular carcinoma in patients with NAFLD without cirrhosis	Bengtsson, Bonnie; Stal, Per; Wahlin, Staffan; Bjorkstrom, Niklas K.; Hagstrom, Hannes	2019	10.1111/liv.14087	NOT Liver Transplantation
30918425	Noninvasive evaluation of nonalcoholic fatty liver disease: Current evidence and practice	Zhou, Jiang-Hua; Cai, Jing-Jing; She, Zhi-Gang; Li, Hong-Liang	2019	10.3748/wjg.v25.i11.1307	Review
32746645	Clinical heterogeneity in patients with non-alcoholic fatty liver disease-associated hepatocellular carcinoma	Anastasopoulos, Nikolaos-Andreas T.; Lianos, Georgios D.; Tatsi, Vera; Karampa, Anastasia; Goussia, Anna; Glantzounis, Georgios K.	2020	10.1080/17474124.2020.1802244	Review
31611801	Cyclophilin Inhibitor NV556 Reduces Fibrosis and Hepatocellular Carcinoma Development in Mice With Non-Alcoholic Steatohepatitis	Kuo, Joseph; Serrano, Sonia Simon; Gronberg, Alvar; Massoumi, Ramin; Hansson, Magnus Joakim; Gallay, Philippe	2019	10.3389/fphar.2019.01129	Animal experiment
38869512	EASL-EASD-EASO Clinical Practice Guidelines on the management of metabolic dysfunction-associated steatotic liver disease (MASLD): Executive Summary		2024	10.1007/s00125-024-06196-3	Review
28112071	Early life programming and the risk of non-alcoholic fatty liver disease	Lynch, C.; Chan, C. S.; Drake, A. J.	2017	10.1017/S2040174416000805	Review
/	Significance of Antinuclear Antibodies in Patients with Steatohepatitis Secondary to Alcoholic Liver Disease and NASH	Rasheed, Khalid; Raff, Evan; Kakati, Donny; Shoreibah, Mohamed; Bloomer, Joseph; Singal, Ashwani	2013	10.14309/00000434-201310001-00436	Meeting Abstract
/	Non-Alcoholic Fatty Liver Disease (NAFLD) and Type 2 Diabetes (DM): A Costly Combination	Younossi, Zobair M.; Henry, Linda; Stepanova, Maria; Younossi, Youssef; Hunt, Sharon; Beckerman, Rachel	2016	10.1016/S0016-5085(16)32246-6	Meeting Abstract
35165568	Efficacy of Lipid Ratios and Platelet Distribution Width for Assessment of Liver Fibrosis in Patients With Non-alcoholic Fatty Liver Disease.	Kumari, Bandana; Sharma, Sadhana; Kumar, Ramesh; Dipankar, Satish; Naik, Bijaya N; Banerjee, Ayan; Kumar, Sushil	2022	10.7759/cureus.21110	NAFLD
/	SOLUBLE CD163, A MARKER OF MACROPHAGE ACTIVATION, IS INCREASED IN EARLY ALLOGRAFT DYSFUNCTION AFTER LIVER TRANSPLANTATION	Thomsen, K. L.; Jalan, R.; Robertson, F. P.; Holland-Fischer, P.; Davidson, B. R.; Mookerjee, R.; Moller, H. J.; Gronbaek, H.	2016	10.1016/S0168-8278(16)00971-5	Meeting Abstract
/	Cardiovascular Death in Recipients of Liver Transplants with Nonalcoholic Steatohepatitis: An Analysis of the UNOS Database	Wong, Emily H.; Vanatta, Jason; Hathaway, Donna; Tolley, Elizabeth A.; Nair, Satheesh; Eason, James; Satapathy, Sanjaya K.	2014	/	Meeting Abstract
/	Trends, Characteristics, and Outcomes of Hospitalizations Due to Hepatocellular Carcinoma	Mansuri, Uvesh; Shah, Hardikkumar; Shankarabhaktula, Srushan; Bhatti, Rajvinder K.; Tuonuur, Solomon; Aslam, Aysha; Muraleedharan, Divya; Patel, Achint; Baddoura, Walid	2020	/	Meeting Abstract
30908822	Improving survival in patients with hepatocellular carcinoma related to chronic hepatitis C and B but not in those related to non-alcoholic steatohepatitis or alcoholic liver disease: a 20-year experience from a national programme	Hassan, Ibrahim; Gane, Edward	2019	10.1111/imj.14304	NOT Liver Transplantation
/	Survival aft er Liver Transplantation for Hepatocellular Carcinoma in Hispanics From the South of Puerto Rico	Serralles, Juan; Rosado, Barbara; Vazquez, Willie	2013	10.14309/00000434-201310001-00368	Meeting Abstract
/	OBSERVATIONS OF HEPATOCELLULAR CARCINOMA (HCC) MANAGEMENT PATTERNS FROM THE GLOBAL HCC BRIDGE STUDY: SECOND INTERIM ANALYSIS OF THE EUROPEAN (EU) COHORT	Izzo, F.; Colombo, M.; Leroy, V.; Blanc, J. -F.; Johnson, P.; Fenwick, S.; Stal, P.; Assenat, E.; Matilla, A.; Pascual Bartolome, S.; Bourcier, V.; Degos, F.; Huang, B.; Wagner, S.; Orsini, L.	2012	10.1016/S0168-8278(12)60732-6	Meeting Abstract
26241028	Glucocorticoids and non-alcoholic fatty liver disease	Woods, Conor P.; Hazlehurst, Jonathon M.; Tomlinson, Jeremy W.	2015	10.1016/j.jsbmb.2015.07.020	Review
34425628	Current State and Future Possibilities in Liver Transplantation.	Rademacher, Sebastian; Aehling, Niklas F; Sucher, Robert; Berg, Thomas; Seehofer, Daniel	2021	10.52198/21.STI.39.TS1444	Review
35924452	Liver transplantation for NAFLD cirrhosis: Age and recent coronary angioplasty are major determinants of survival	Villeret, Francois; Dharancy, Sebastien; Erard, Domitille; Abergel, Armand; Barbier, Louise; Besch, Camille; Boillot, Olivier; Boudjema, Karim; Coilly, Audrey; Conti, Filomena; Corpechot, Christophe; Duvoux, Christophe; Faitot, Francois; Faure, Stephanie; Francoz, Claire; Giostra, Emiliano; Gugenheim, Jean; Hardwigsen, Jean; Hilleret, Marie-Noelle; Hiriart, Jean-Baptiste; Houssel-Debry, Pauline; …	2022	10.1111/liv.15385	NOT HCC
21466434	Silymarin in the Prevention and Treatment of Liver Diseases and Primary Liver Cancer	Feher, Janos; Lengyel, Gabriella	2012	10.2174/138920112798868818	Review
31287572	Report on the AASLD/EASL Joint Workshop on Clinical Trial Endpoints in NAFLD	Rinella, Mary E.; Tacke, Frank; Sanyal, Arjun J.; Anstee, Quentin M.; Abdelmalek, Manal F.; Bugianesi, Elbabetta; Chalasani, Naga; Eamonn, Richard; Gudmundsson, Kolbeinn; Harrison, Stephen A.; Kleiner, David; Lavine, Joel E.; Long, Michelle; Lyons, Erica; Newsome, Philip N.; Nobili, Valerio; Paradis, Valerie; Ratziu, Vlad; Schattenberg, Jorn M.; Schuppan, Detlef; Schwimmer, Jeffrey; Siddiqui, Moh…	2019	10.1002/hep.30782	Review
27548822	Extrahepatic Diseases and NAFLD: The Triangular Relationship between NAFLD, Type 2-Diabetes and Dysbiosis	Scorletti, Eleonora; Byrne, Christopher D.	2016	10.1159/000447276	Review
/	UTILITY OF REPEAT IMAGING IN PATIENTS ADMITTED WITH ACUTE ON CHRONIC LIVER FAILURE IN A TERTIARY CARE CENTER	Mishra, Kajali; Naffouj, Sandra; Morales, Ivan M. Columbus; Salgia, Reena J.	2019	/	Meeting Abstract
/	Non-Alcoholic Fatty Liver Disease Ethnicity and Hepatic Metabolism		2008	/	Awarded Grant
/	ACBP/DBI inhibition suppresses NASH-induced hepatocarcinogenesis	Li, Sijing; Motino, Omar; Lambertucci, Flavia; Maiuri, Maria Chiara; Martins, Isabelle; Kroemer, Guido	2024	10.1158/1538-7445.AM2024-5927	Meeting Abstract
/	DISPARITIES IN LIVER TRANSPLANTATION BETWEEN ETHNIC GROUPS WITH HEPATOCELLULAR CARCINOMA FROM 2007 TO 2014	Bodek, Daniel D.; Okoronkwo, Nneoma O.; Patel, Pavan A.; Pyrsopoulos, Nikolaos	2018	/	Meeting Abstract
38398327	Metabolic Disorders in Liver Transplant Recipients: The State of the Art	Gabrielli, Filippo; Golfieri, Lucia; Nascimbeni, Fabio; Andreone, Pietro; Gitto, Stefano	2024	10.3390/jcm13041014	Review
30335697	Epidemiology of Nonalcoholic Fatty Liver Disease and Nonalcoholic Steatohepatitis: Implications for Liver Transplantation	Younossi, Zobair M.; Marchesini, Giulio; Pinto-Cortez, Helena; Petta, Salvatore	2019	10.1097/TP.0000000000002484	Review
36366525	Higher Risk of Tumor Recurrence in NASH-Related Hepatocellular Carcinoma Following Curative Resection	Chien, Shih-Chieh; Lin, Yih-Jyh; Lee, Chun-Te; Chiu, Yen-Cheng; Chou, Tsung-Ching; Chiu, Hung-Chih; Tsai, Hung-Wen; Su, Che-Min; Yang, Tsung-Han; Chiang, Hsueh-Chien; Tsai, Wei-Chu; Yang, Kai-Chun; Cheng, Pin-Nan	2022	10.3390/v14112427	liver resection, not LT
33323764	Sex-based Disparities in Hepatocellular Carcinoma Recurrence After Liver Transplantation	Cullaro, Giuseppe; Rubin, Jessica; Mehta, Neil; Yao, Francis; Verna, Elizabeth C.; Lai, Jennifer C.	2021	10.1097/TP.0000000000003575	excluded,compared with CLD related HCC
36425787	Gut dysbiosis in nonalcoholic fatty liver disease: pathogenesis, diagnosis, and therapeutic implications	Fang, Jie; Yu, Chen-Huan; Li, Xue-Jian; Yao, Jin-Mei; Fang, Zheng-Yu; Yoon, Soo-Hyun; Yu, Wen-Ying	2022	10.3389/fcimb.2022.997018	Review
29575516	Diabetes impacts prediction of cirrhosis and prognosis by non-invasive fibrosis models in non-alcoholic fatty liver disease	Bertot, Luis C.; Jeffrey, Gary P.; de Boer, Bastiaan; MacQuillan, Gerry; Garas, George; Chin, Justin; Huang, Yi; Adams, Leon A.	2018	10.1111/liv.13739	NOT HCC
32454252	Current status of liver transplantation in Europe	Mueller, Philip C.; Kabacam, Gokhan; Vibert, Eric; Germani, Giacomo; Petrowsky, Henrik	2020	10.1016/j.ijsu.2020.05.062	Editorial Material
21292299	Insulin-like growth factor I receptor β expression in hepatocellular carcinoma	Liu, Xiuli; Jiang, Wei; Aucejo, Federico; Kim, Richard; Miller, Charles; Byrne, Michael; Lopez, Rocio; Yerian, Lisa	2011	10.1016/j.humpath.2010.10.007	NOT NASH＆ HCC ＆Liver Transplantation
/	PATIENTS WITH NASH-RELATED CIRRHOSIS HAVE BETTER SURVIVAL COMPARED WITH OTHER ETIOLOGIES OF CIRRHOSIS: A POPULATION-BASED STUDY	Singh, Ritu R.; Gopakumar, Harishankar; Dhillon, Sonu	2023	/	Meeting Abstract
/	NIVOLUMAB IN THE MANAGEMENT OF HEPATOCELLULAR CARCINOMA IN PATIENTS WITH ADVANCED CIRRHOSIS : A REAL LIFE EXPERIENCE FROM INDIA	Arora, Vinod; Pande, Apurva; Singh, Anamika; Kumar, Guresh, Sr.; Sarin, Shiv Kumar	2019	/	Meeting Abstract
32518095	Burden of nonalcoholic fatty liver disease in Canada, 2019-2030: a modelling study.	Swain, Mark G; Ramji, Alnoor; Patel, Keyur; Sebastiani, Giada; Shaheen, Abdel Aziz; Tam, Edward; Marotta, Paul; Elkhashab, Magdy; Bajaj, Harpreet S; Estes, Chris; Razavi, Homie	2020	10.9778/cmajo.20190212	Review
22882200	Equivalent survival following liver transplantation in patients with non-alcoholic steatohepatitis compared with patients with other liver diseases	Kennedy, Christopher; Redden, David; Gray, Stephen; Eckhoff, Devin; Massoud, Omar; McGuire, Brendan; Alkurdi, Basem; Bloomer, Joseph; DuBay, Derek A.	2012	10.1111/j.1477-2574.2012.00497.x	NOT HCC
/	Neuregulin-4 Signaling in Hepatocytes Defines an Endocrine Checkpoint for NASH and HCC Progression		2018	/	Awarded Grant
34805582	Narrative review of current and emerging pharmacological therapies for nonalcoholic steatohepatitis	Satiya, Jinendra; Snyder, Heather S.; Singh, Shivaram Prasad; Satapathy, Sanjaya K.	2021	10.21037/tgh-20-247	Review
30725432	Laparoscopic Sleeve Gastrectomy After Orthotopic Liver Transplantation, Video Reported	Nassif, Georges Bou; Salloum, Chady; Paolino, Luca; Azoulay, Daniel; Lazzati, Andrea	2019	10.1007/s11695-019-03751-5	Video Reported
/	Survival in Nonalcoholic Steatohepatitis and Cryptogenic Cirrhosis After Liver Transplantation: An Analysis of the Unos Database	Afzali, Anita; Berry, Kristin; Mandelson, Margaret; Ioannou, George	2011	/	Meeting Abstract
30320609	High incidence of hepatocellular carcinoma and postoperative complications in patients with nonalcoholic steatohepatitis as a primary indication for deceased liver transplantation	Kern, Barbara; Feurstein, Benedikt; Fritz, Josef; Fabritius, Cornelia; Sucher, Robert; Graziadei, Ivo; Bale, Reto; Tilg, Herbert; Zoller, Heinz; Newsome, Philip; Eschertzhuber, Stephan; Margreiter, Raimund; Ofner, Dietmar; Schneeberger, Stefan	2019	10.1097/MEG.0000000000001270	No NASH-HCC survival analysis
/	The portrait of adult liver transplant recipients in the United States from 2002 to 2020	Younossi, Zobair; Al Shabeeb, Reem; Harring, Michael; Ong, Janus; Alqahtani, Saleh; Henry, Linda; Stepanova, Maria	2022	/	Meeting Abstract
18442193	Nonalcoholic fatty liver disease: An overview of current insights in pathogenesis, diagnosis and treatment	Schreuder, Tim C. M. A.; Verwer, Bart J.; van Nieuwkerk, Carin M. J.; Mulder, Chris J. J.	2008	10.3748/wjg.14.2474	Review
26666336	Risk of de novo post-transplant type 2 diabetes in patients undergoing liver transplant for non-alcoholic steatohepatitis	Stepanova, Maria; Henry, Linda; Garg, Rishi; Kalwaney, Shirley; Saab, Sammy; Younossi, Zobair	2015	10.1186/s12876-015-0407-y	novo post-transplant type 2 diabetes in patients undergoing liver transplant
33608215	Outcomes after curative therapy for hepatocellular carcinoma in patients with non-alcoholic fatty liver disease: a meta-analysis and review of current literature	Chin, Ken M.; Prieto, Mikel; Cheong, Chin K.; Di Martino, Marcello; Ielpo, Benedetto; Goh, Brian K. P.; Koh, Ye X.	2021	10.1016/j.hpb.2021.01.009	Review
38473409	Advancements in the Treatment Landscape of Hepatocellular Carcinoma	Kimura, Takefumi	2024	10.3390/cancers16051054	Review
38018771	Portal-hypertension features are associated with ascites occurrence and survival in patients with hepatocellular carcinoma treated by external radiotherapy	Giudicelli, Heloise; Andraud, Mickael; Wagner, Mathilde; Bourdais, Remi; Goumard, Claire; Scatton, Olivier; Thabut, Dominique; Simon, Jean-Marc; Allaire, Manon	2023	10.1002/ueg2.12488	NOT Liver Transplantation
38851997	EASL-EASD-EASO Clinical Practice Guidelines on the management of metabolic dysfunction-associated steatotic liver disease (MASLD).		2024	10.1016/j.jhep.2024.04.031	Practice Guideline
33327291	Disease severity predicts higher healthcare costs among hospitalized nonalcoholic fatty liver disease/nonalcoholic steatohepatitis (NAFLD/NASH) patients in Spain	Romero-Gomez, Manuel; Kachru, Nandita; Zamorano, Meritxell Ascanio; Darba, Josep; Shreay, Sanatan	2020	10.1097/MD.0000000000023506	NAFLD/NASH, no survival analysis
31149341	A structured literature review of interventions used in the management of nonalcoholic steatohepatitis (NASH)	Povsic, Manca; Oliver, Louisa; Jiandani, Neha Raju; Perry, Richard; Bottomley, Juliana	2019	10.1002/prp2.485	Review
25624725	Association of nonalcoholic fatty liver disease and liver cancer	Schulz, Perla Oliveira; Ferreira, Fabio Goncalves; Araujo Nascimento, Maria de Fatima; Vieira, Andrea; Ribeiro, Mauricio Alves; David, Andre Ibrahim; Szutan, Luiz Arnaldo	2015	10.3748/wjg.v21.i3.913	NOT Liver Transplantation
35602098	A Molecular Insight into the Role of Antioxidants in Nonalcoholic Fatty Liver Diseases	Ezhilarasan, Devaraj; Lakshmi, Thangavelu	2022	10.1155/2022/9233650	Review
31705834	Hypothetical treatment of patients with non-alcoholic steatohepatitis: Potential impact on important clinical outcomes	Younossi, Zobair M.; Tampi, Radhika P.; Nader, Fatema; Younossi, Issah M.; Cable, Rebecca; Srishord, Manirath; Racila, Andrei	2020	10.1111/liv.14292	Hypothetical treatment?
/	ROLE OF PRE-TRANSPLANT RADIOGRAPHIC SARCOPENIA IN PREDICTING OUTCOMES AFTER LIVER TRANSPLANT	Olson, Sydney L.; Polineni, Praneet; Schwartz, William A.; Siddique, Osama; Zhao, Lihui; Ganger, Daniel R.; Ladner, Daniela P.	2021	/	Meeting Abstract
/	Striking differences in wait-listing trends between patients with viral hepatitis B and C: implications of effective anti-viral therapy	Flemming, Jennifer A.; Kim, W. Ray; Brosgart, Carol; Terrault, Norah	2014	/	Meeting Abstract
/	Natural history of NASH with advanced fibrosis.	Yatsuji, S; Hashimoto, E; Yoshioka, Y; Kaneda, H; Taniai, M; Tokushige, K; Shiratori, K	2005	/	Meeting Abstract
35750137	Immune mechanisms linking metabolic injury to inflammation and fibrosis in fatty liver disease - novel insights into cellular communication circuits	Peiseler, Moritz; Schwabe, Robert F.; Hampe, Jochen; Kubes, Paul; Heikenwaelder, Mathias; Tacke, Frank	2022	10.1016/j.jhep.2022.06.012	Review
16941687	Global challenges in liver disease	Williams, Roger	2006	10.1002/hep.21347	Review
33544906	De Novo Colorectal and Pancreatic Cancer in Liver-Transplant Recipients: Identifying the Higher-Risk Populations	Nasser-Ghodsi, Navine; Mara, Kristin; Watt, Kymberly D.	2021	10.1002/hep.31731	De Novo Colorectal and Pancreatic Cancer in Liver-Transplant Recipients
24401223	Cardiovascular risk, lipidemic phenotype and steatosis. A comparative analysis of cirrhotic and non-cirrhotic liver disease due to varying etiology	Loria, P.; Marchesini, G.; Nascimbeni, F.; Ballestri, S.; Maurantonio, M.; Carubbi, F.; Ratziu, V.; Lonardo, A.	2014	10.1016/j.atherosclerosis.2013.10.030	Review
36940254	Utility and prognostic value of diagnosing MAFLD in patients undergoing liver transplantation for alcohol-related liver disease	Vanlerberghe, Benedict T. K.; van Malenstein, Hannah; Sainz-Bariga, Mauricio; Jochmans, Ina; Cassiman, David; Monbaliu, Diethard; van der Merwe, Schalk; Pirenne, Jacques; Nevens, Frederik; Verbeek, Jef	2023	10.1111/ctr.14965	NOT NASH
29880964	NASH Leading Cause of Liver Transplant in Women: Updated Analysis of Indications For Liver Transplant and Ethnic and Gender Variances	Noureddin, Mazen; Vipani, Aarshi; Bresee, Catherine; Todo, Tsuyoshi; Kim, Irene K.; Alkhouri, Naim; Setiawan, Veronica Wendy; Tran, Tram; Ayoub, Walid S.; Lu, Shelly C.; Klein, Andrew S.; Sundaram, Vinay; Nissen, Nicholas N.	2018	10.1038/s41395-018-0088-6	NOT HCC
/	From Bedside to Bench-Side: The Clinical, Epidemiological and Molecular Basis for Nonalcoholic Steatohepatitis and Hepatocellular Carcinoma	Benhammou, Jihane	2019	/	Review
33425804	Nonalcoholic Fatty Liver Disease and Type 2 Diabetes Mellitus: A Bidirectional Relationship	Muzica, Cristina M.; Sfarti, Catalin; Trifan, Anca; Zenovia, Sebastian; Cuciureanu, Tudor; Nastasa, Robert; Huiban, Laura; Cojocariu, Camelia; Singeap, Ana-Maria; Girleanu, Irina; Chiriac, Stefan; Stanciu, Carol	2020	10.1155/2020/6638306	Review
/	PATIENT CHARACTERISTICS AND OUTCOMES IN A 'HUB AND SPOKE MODEL' FOR LIVER TRANSPLANTATION PROVISION: THE SOUTH WEST LIVER UNIT/KING'S COLLEGE EXPERIENCE	Petrova, M.; Fung, M.; Cramp, M. E.; Mitchell, J. D.; Cross, T. J. S.	2011	10.1136/gutjnl-2011-300857a.80	Meeting Abstract
25379674	Photoacoustic Tomography of Human Hepatic Malignancies Using Intraoperative Indocyanine Green Fluorescence Imaging	Miyata, Akinori; Ishizawa, Takeaki; Kamiya, Mako; Shimizu, Atsushi; Kaneko, Junichi; Ijichi, Hideaki; Shibahara, Junji; Fukayama, Masashi; Midorikawa, Yutaka; Urano, Yasuteru; Kokudo, Norihiro	2014	10.1371/journal.pone.0112667	NOT NASH＆ HCC ＆Liver Transplantation
39428499	Management of non-alcoholic fatty liver disease-associated hepatocellular carcinoma	Xu, Peijun; Liu, Maoyun; Liu, Miao; Shen, Ai	2024	10.5582/bst.2024.01295	Review
27272667	Influence of Liver Disease on Perioperative Outcome After Bariatric Surgery in a Northern German Cohort	Wolter, Stefan; Dupree, Anna; Coelius, Christina; El Gammal, Alexander; Kluwe, Johannes; Sauer, Nina; Mann, Oliver	2017	10.1007/s11695-016-2253-6	Bariatric Surgery
/	SMALL LIVER VOLUMES: CAUSE AND SIGNIFICANCE	Hoefs, John C.	2019	/	Meeting Abstract
21932374	Excellent posttransplant survival for patients with nonalcoholic steatohepatitis in the United States	Afzali, Anita; Berry, Kristin; Ioannou, George N.	2012	10.1002/lt.22435	NOT HCC
32055695	Explant liver evaluation decodes the mystery of cryptogenic cirrhosis!	Jain, Mayank; Venkataraman, Jayanthi; Varghese, Joy; Vij, Mukul; Reddy, Mettu S.; Rela, Mohamed	2020	10.1002/jgh3.12200	NOT NASH＆ HCC ＆Liver Transplantation
/	Pregnane X Receptor (PXR) Antagonists for Non-Alcoholic Fatty Liver Disease		2015	/	Awarded Grant
27227516	Hepatocellular carcinoma	Llovet, Josep M.; Zucman-Rossi, Jessica; Pikarsky, Eli; Sangro, Bruno; Schwartz, Myron; Sherman, Morris; Gores, Gregory	2016	10.1038/nrdp.2016.18	Review
/	Effect of transarterial Chemoembolization (TACE) on hepatocellular carcinoma (HCC) recurrence after liver transplantation: a single center experience	Mokadem, H; Salotti, J; Richards, L; Barakat, F; Rose, S; Behling, C; Sirlin, C; Alpert, E; Mattrey, R; Khanna, A; Hart, M; Hassanein, T	2005	/	Meeting Abstract
24222094	PNPLA3-Associated Steatohepatitis: Toward a Gene-Based Classification of Fatty Liver Disease	Krawczyk, Marcin; Portincasa, Piero; Lammert, Frank	2013	10.1055/s-0033-1358525	Review
27059470	Chronic hepatitis E virus infection after living donor liver transplantation via blood transfusion: a case report.	Kurihara, Takeshi; Yoshizumi, Tomoharu; Itoh, Shinji; Harimoto, Norifumi; Harada, Noboru; Ikegami, Toru; Inagaki, Yuki; Oshiro, Yukio; Ohkohchi, Nobuhiro; Okamoto, Hiroaki; Maehara, Yoshihiko	2016	10.1186/s40792-016-0159-0	case report
/	Histologic Features of Liver Injury Associated With SARS CoV-2 mRNA Vaccines	Obeng, Rebecca; Escobar, David; Vadasz, Brian; Ju, Jennifer; Booth, Adam; Yang, Guang-Yu; Westerhoff, Maria; Xue, Yue	2023	/	Meeting Abstract
25330059	Preoperative Hepatocyte Transplantation Improves the Survival of Rats With Nonalcoholic Steatohepatitis-Related Cirrhosis After Partial Hepatectomyle	Nakamura, Yukio; Mizuguchi, Toni; Tanimizu, Naoki; Ichinohe, Norihisa; Ooe, Hidekazu; Kawamoto, Masaki; Meguro, Makoto; Hirata, Koichi; Mitaka, Toshihiro	2014	10.3727/096368913X668645	Animal Experiments
/	Impact of COVID-19 on the liver transplant activity in the US: variation by the region, etiology, and cirrhosis complications	Singal, Ashwani; Kuo, Yong-Fang; Kwo, Paul Yien; Wong, Robert	2022	/	Meeting Abstract
/	Cytokines expression diversity in peripheral blood cells in patients with orthotopic liver transplantation	Cordero, P.; Torres, L.; Mercado, A.; Perez, E.; Zapata, H.; Nanez, H.; Escobedo, M.; Munoz, L.	2006	/	Meeting Abstract
33307021	AGA Clinical Practice Update on Lifestyle Modification Using Diet and Exercise to Achieve Weight Loss in the Management of Nonalcoholic Fatty Liver Disease: Expert Review	Younossi, Zobair M.; Corey, Kathleen E.; Lim, Joseph K.	2021	10.1053/j.gastro.2020.11.051	Review
19590654	Simultaneous pancreatectomy and liver transplantation: a single-institution experience	Dhupar, Rajeev; de Vera, Michael E.; Marsh, J. Wallis; Fontes, Paulo A.; Steel, Jennifer L.; Zeh, Herbert J.; Gamblin, T. Clark	2009	10.1111/j.1477-2574.2009.00043.x	NOT NASH＆ HCC ＆Liver Transplantation
/	Hepatocellular Carcinoma and the Imperative Role of Liver Biopsy versus Radiology Alone for the Milan Criteria and Liver Transplantation	Park, Byoung Uk; Amarell, Katherine; Fisher, Benjamin; Ko, Kyungmin; Kallakury, Bhaskar	2022	/	Meeting Abstract
/	NATURAL HISTORY OF CIRRHOSIS WITH NON-INVASIVE METHODS: AN EARLIER DIAGNOSIS FOR A BETTER PROGNOSIS?	Rudler, Marika; Benosman, Hedi; Lebray, Pascal; Nghiem, Duy; Yen Ngo; Munteanu, Mona; Poynard, Thierry; Thabut, Dominique	2011	/	Meeting Abstract
/	SAFETY AND TOLERABILITY OF LPCN 1144 TREATMENT IN BIOPSY CONFIRMED NASH SUBJECTS IN THE PHASE 2 LIFT STUDY	Mehraban, Shadi; DelConte, Anthony; Bruno, Benjamin J.; Sanyal, Arun J.; Kim, Kilyoung; Papangkorn, Kongnara; Chidambaram, Nachiappan; Patel, Mahesh V.	2021	/	Meeting Abstract
31390551	Generation of Human Fatty Livers Using Custom-Engineered Induced Pluripotent Stem Cells with Modifiable SIRT1 Metabolism	de I'Hortet, Alexandra Collin; Takeishi, Kazuki; Guzman-Lepe, Jorge; Morita, Kazutoyo; Achreja, Abhinav; Popovic, Branimir; Wang, Yang; Handa, Kan; Mittal, Anjali; Meurs, Noah; Zhu, Ziwen; Weinberg, Frank; Salomon, Michael; Fox, Ira J.; Deng, Chu-Xia; Nagrath, Deepak; Soto-Gutierrez, Alejandro	2019	10.1016/j.cmet.2019.06.017	Animal experiment
26159280	Challenges and Management of Liver Cirrhosis: Practical Issues in the Therapy of Patients with Cirrhosis due to NAFLD and NASH	Traussnigg, Stefan; Kienbacher, Christian; Halilbasic, Emina; Rechling, Christian; Kazemi-Shirazi, Lili; Hofer, Harald; Munda, Petra; Trauner, Michael	2015	10.1159/000375353	Review
35721478	Mouse Models of Liver Parenchyma Injuries and Regeneration	Du, Yuan; Zhang, Wencheng; Qiu, Hua; Xiao, Canjun; Shi, Jun; Reid, Lola M.; He, Zhiying	2022	10.3389/fcell.2022.903740	Review
/	CHANGING ETIOLOGY OF HEPATOCELLULAR CARCINOMA AND LIVER TRANSPLANTATION IN THE UNITED STATES FROM 2000-2021	Nah, Benjamin; Koh, Jia Hong; Yong, Jie Ning; Xiao, Jieling; Fu, Clarissa E.; Tan, Caitlyn; Zeng, Rebecca Wenling; Quek, Jingxuan; Tan, Darren J.; Lim, Wen Hui; Ng, Cheng Han; Teng, Margaret L. P.; Muthiah, Mark; Tan, Eunice X.; Siddiqui, Mohammad Shadab; Vutien, Philip; Loomba, Rohit; Huang, Daniel	2023	/	Meeting Abstract
31711252	Epidemiology of Liver Cancer in Latin America: Current and Future Trends	Carrilho, Flair Jose; Paranagua-Vezozzo, Denise Cerqueira; Chagas, Aline Lopes; de Souza Melo Alencar, Regiane Saraiva; da Fonseca, Leonardo Gomes	2020	10.1055/s-0039-3399561	Review
33879084	Evaluating the prevalence and severity of NAFLD in primary care: the EPSONIP study protocol	Nasr, Patrik; Iredahl, Fredrik; Dahlstrom, Nils; Radholm, Karin; Henriksson, Pontus; Cedersund, Gunnar; Leinhard, Olof Dahlqvist; Ebbers, Tino; Alfredsson, Joakim; Carlhall, Carl-Johan; Lundberg, Peter; Kechagias, Stergios; Ekstedt, Mattias	2021	10.1186/s12876-021-01763-z	protocol
/	Benign and Malignant Incidental Findings During Routine Pathology Evaluation of Explanted Livers: Review of 266 Cases in a Single Center	Li, Ning; Sharma, Kusum; Liu, Yongjun; Zhang, Xiaofei	2022	/	Meeting Abstract
35476028	Receptor-interacting protein kinase-1 ablation in liver parenchymal cells promotes liver fibrosis in murine NASH without affecting other symptoms	Farooq, Muhammad; Eugenio, Melanie Simoes; Piquet-Pellorce, Claire; Dion, Sarah; Raguenes-Nicol, Celine; Santamaria, Kathleen; Kara-Ali, Ghania Hounana; Larcher, Thibaut; Dimanche-Boitrel, Marie-Therese; Samson, Michel; Le Seyec, Jacques	2022	10.1007/s00109-022-02192-5	Animal Experiments
38514420	Innovative pharmacotherapy for hepatic metabolic and chronic inflammatory diseases in China	Zhang, Feng; Ju, Jiaming; Diao, Hongtao; Song, Jinglun; Bian, Yu; Yang, Baofeng	2024	10.1111/bph.16342	Review
34146477	Tripartite motif 16 ameliorates nonalcoholic steatohepatitis by promoting the degradation of phospho-TAK1	Wang, Lin; Zhang, Xin; Lin, Zhi-Bin; Yang, Pei-Jun; Xu, Hao; Duan, Juan-Li; Ruan, Bai; Song, Ping; Liu, Jing-Jing; Yue, Zhen-Sheng; Fang, Zhi-Qiang; Hu, Heng; Liu, Zhen; Huang, Xiao-Li; Yang, Ling; Tian, Song; Tao, Kai-Shan; Han, Hua; Dou, Ke-Feng	2021	10.1016/j.cmet.2021.05.019	Animal Experiments
25708290	Evidence-based clinical practice guidelines for nonalcoholic fatty liver disease/nonalcoholic steatohepatitis	Watanabe, Sumio; Hashimoto, Etsuko; Ikejima, Kenichi; Uto, Hirofumi; Ono, Masafumi; Sumida, Yoshio; Seike, Masataka; Takei, Yoshiyuki; Takehara, Tetsuo; Tokushige, Katsutoshi; Nakajima, Atsushi; Yoneda, Masashi; Saibara, Toshiji; Shiota, Goshi; Sakaida, Isao; Nakamuta, Makoto; Mizuta, Toshihiko; Tsubouchi, Hirohito; Sugano, Kentaro; Shimosegawa, Tooru	2015	10.1007/s00535-015-1050-7	Practice Guideline
/	CHARACTERISTICS AND OUTCOMES OF LIVER TRANSPLANT IN CIRRHOTIC PATIENTS WITH HEPATOCELLULAR CARCINOMA ACCORDING TO BODY MASS INDEX	Rouphael, Carol; Lopez, Rocio; Esfeh, Jamak Modaresi	2017	10.1016/S0016-5085(17)33789-7	Meeting Abstract
32747413	Immunotherapy for advanced hepatocellular carcinoma: a focus on special subgroups	Pinter, Matthias; Scheiner, Bernhard; Peck-Radosavljevic, Markus	2021	10.1136/gutjnl-2020-321702	Review
37693259	NASH After Liver Transplantation: Impact of Immunosuppression	Taneja, Sunil; Roy, Akash; Duseja, Ajay	2023	10.1016/j.jceh.2023.03.013	Review
/	Current State and Future Possibilities in Liver Transplantation	Rademacher, Sebastian; Aehling, Niklas F.; Berg, Thomas; Sucher, Robert; Seehofer, Daniel	2021	/	Review
31146627	Effects of Share 35 Policy on Liver Transplantation Outcomes for Patients With Nonalcoholic Steatohepatitis	Zhang, Yefei; Boktour, Maha R.	2019	10.1177/1526924819854481	NOT HCC
30231359	Global Epidemiology, Prevention, and Management of Hepatocellular Carcinoma.	Mak, Lung-Yi; Cruz-Ramon, Vania; Chinchilla-Lopez, Paulina; Torres, Harrys A; LoConte, Noelle K; Rice, John P; Foxhall, Lewis E; Sturgis, Erich M; Merrill, Janette K; Bailey, Howard H; Mendez-Sanchez, Nahum; Yuen, Man-Fung; Hwang, Jessica P	2018	10.1200/EDBK_200939	Review
22846857	Surveillance for Hepatocellular Carcinoma	Della Corte, Cristina; Colombo, Massimo	2012	10.1053/j.seminoncol.2012.05.002	Review
29773419	A changing etiologic scenario in liver transplantation for hepatocellular carcinoma in a multicenter cohort study from Latin America	Pinero, Federico; Costa, Paulo; Boteon, Yuri Longatto; Hoyos Duque, Sergio; Marciano, Sebastian; Anders, Margarita; Varon, Adriana; Zerega, Alina; Poniachik, Jaime; Soza, Alejandro; Padilla Machaca, Martin; Menendez, Josemaria; Zapata, Rodrigo; Vilatoba, Mario; Munoz, Linda; Maraschio, Martin; Podesta, Luis G.; McCormack, Lucas; Gadano, Adrian; Fatima Boin, Ilka S. F.; Garcia, Parente; Silva, Mar…	2018	10.1016/j.clinre.2018.03.014	NAFLD, no NASH-HCC in survival analysis
21726509	Frequency and Outcomes of Liver Transplantation for Nonalcoholic Steatohepatitis in the United States	Charlton, Michael R.; Burns, Justin M.; Pedersen, Rachel A.; Watt, Kymberly D.; Heimbach, Julie K.; Dierkhising, Ross A.	2011	10.1053/j.gastro.2011.06.061	NOT HCC
/	A shorter period of a subsequent episode of acute decompensation of cirrhosis predicts worse outcome: A single center experience	Chu, Po-sung; Nakamoto, Nobuhiro; Kanai, Takanori	2019	10.1016/S0618-8278(19)30318-4	Meeting Abstract
/	Hepatocellular carcinoma as a independent risk factor for post transplant diabetes in liver recipients	Bernardes, S. M.; Goncalez Bovi, T.; Colitti Lemos, F.; Minatel Righetto, C.; Russo Fiore, A.; Teixeira Lot, L.; Moura Neto, A.; de Fatima Ferreira Santana Boin, I.	2018	/	Meeting Abstract
30482910	The role of macrophages in nonalcoholic fatty liver disease and nonalcoholic steatohepatitis	Kazankov, Konstantin; Jorgensen, Simon Mark Dahl; Thomsen, Karen Louise; Moller, Holger Jon; Vilstrup, Hendrik; George, Jacob; Schuppan, Detlef; Gronbaek, Henning	2019	10.1038/s41575-018-0082-x	Review
37965852	[CHALLENGES IN LIVER TRANSPLANT 2023].	Rabinowich, Liane; Katchman, Helena; Halaila, Abed; Imam, Ashraf; Issachar, Assaf; Braun, Marius	2023	/	Review
26558795	Characterization of hepatocellular carcinoma (HCC) in non-alcoholic fatty liver disease (NAFLD) patients without cirrhosis	Mohamad, Bashar; Shah, Vaishal; Onyshchenko, Mykola; Elshamy, Mohammed; Aucejo, Federico; Lopez, Rocio; Hanouneh, Ibrahim A.; Alhaddad, Razan; Alkhouri, Naim	2016	10.1007/s12072-015-9679-0	NOT Liver Transplantation
34557660	Metabolic dysfunction-associated fatty liver disease increases risk of adverse outcomes in patients with chronic hepatitis B	van Kleef, Laurens A.; Choi, Hannah S. J.; Brouwer, Willem P.; Hansen, Bettina E.; Patel, Keyur; de Man, Robert A.; Janssen, Harry L. A.; de Knegt, Robert J.; Sonneveld, Milan J.	2021	10.1016/j.jhepr.2021.100350	NOT Liver Transplantation
27543837	The economic and clinical burden of nonalcoholic fatty liver disease in the United States and Europe	Younossi, Zobair M.; Blissett, Deirdre; Blissett, Robert; Henry, Linda; Stepanova, Maria; Younossi, Youssef; Racila, Andrei; Hunt, Sharon; Beckerman, Rachel	2016	10.1002/hep.28785	NOT HCC
30609187	Increasing Incidence of Nonalcoholic Steatohepatitis as an Indication for Liver Transplantation in Australia and New Zealand	Calzadilla-Bertot, Luis; Jeffrey, Gary P.; Jacques, Bryon; McCaughan, Geoffrey; Crawford, Michael; Angus, Peter; Jones, Robert; Gane, Edward; Munn, Stephen; Macdonald, Graeme; Fawcett, Jonathan; Wigg, Alan; Chen, John; Fink, Michael; Adams, Leon A.	2019	10.1002/lt.25361	NOT HCC
32694178	Dietary cholesterol drives fatty liver-associated liver cancer by modulating gut microbiota and metabolites	Zhang, Xiang; Coker, Olabisi Oluwabukola; Chu, Eagle Sh; Fu, Kaili; Lau, Harry C. H.; Wang, Yi-Xiang; Chan, Anthony W. H.; Wei, Hong; Yang, Xiaoyong; Sung, Joseph J. Y.; Yu, Jun	2021	10.1136/gutjnl-2019-319664	NOT HCC
34859106	LEHyperlipidemia May Synergize with Hypomethylation in Establishing Trained Immunity and Promoting Inflammation in NASH and NAFLD	Drummer, Charles I., V; Saaoud, Fatma; Sun, Yu; Atar, Diana; Xu, Keman; Lu, Yifan; Shao, Ying; Johnson, Candice; Liu, Lu; Shen, Huimin; Jhala, Nirag C.; Jiang, Xiaohua; Wang, Hong; Yang, Xiaofeng	2021	10.1155/2021/3928323	No LT
23513788	[Epidemiology, natural history, and risk factors of hepatocellular carcinoma].	Fares, Nadim; Peron, Jean-Marie	2013	/	Review
32017891	Nonalcoholic Fatty Liver Disease: What Does the Primary Care Physician Need to Know?	Budd, Jeffrey; Cusi, Kenneth	2020	10.1016/j.amjmed.2020.01.007	Review
26978356	Bidirectional Relationships and Disconnects between NAFLD and Features of the Metabolic Syndrome	Wainwright, Patrick; Byrne, Christopher D.	2016	10.3390/ijms17030367	Review
27634970	Comparing clinical presentations, treatments and outcomes of hepatocellular carcinoma due to hepatitis C and non-alcoholic fatty liver disease	Than, Nwe Ni; Ghazanfar, Anwar; Hodson, James; Tehami, Nadeem; Coldham, Chris; Mergental, Hynek; Manas, Derek; Shah, Tahir; Newsome, Philip N.; Reeves, Helen; Shetty, Shishir	2017	10.1093/qjmed/hcw151	NOT Liver Transplantation
/	Causes of Death and Major Autopsy Findings in Liver Transpant Patients - A 35 Case Cohort Study	Shetuni, B.; Dimov, N.; Zhang, W.; Li, H.; Rao, M. S.; Yang, G-Y	2013	/	Meeting Abstract
38816776	FGL1 and FGL2: emerging regulators of liver health and disease	Chen, Jiongming; Wu, Lei; Li, Yongsheng	2024	10.1186/s40364-024-00601-0	Review
/	DIALYSIS DECISION-MAKING IN PATIENTS WITH CIRRHOSIS AND SEVERE ACUTE KIDNEY INJURY (AKI) NOT LISTED FOR LIVER TRANSPLANTATION	Gitto, Zachary; Ufere, Nneka; El-Jawahri, Areej; Gaccione, Peter; Chung, Raymond T.; Allegretti, Andrew	2019	/	Meeting Abstract
25003670	Nonalcoholic fatty liver disease: Diagnosis, pathogenesis, and management	Basaranoglu, Metin; Ormeci, Necati	2014	10.5152/tjg.2014.7675	Review
/	CHRONIC ANTIBODY-MEDICATED REJECTION IN A LIVER ALLOGRAFT RECIPIENT	Gvozdjan, K.; Patel, J.; Du, Z.	2021	/	Meeting Abstract
32372515	Nonalcoholic fatty liver disease progression rates to cirrhosis and progression of cirrhosis to decompensation and mortality: a real world analysis of Medicare data	Loomba, Rohit; Wong, Robert; Fraysse, Jeremy; Shreay, Sanatan; Li, Suying; Harrison, Stephen; Gordon, Stuart C.	2020	10.1111/apt.15679	No HCC, no LT
35053205	Understanding the Role of the Gut Microbiome and Microbial Metabolites in Non-Alcoholic Fatty Liver Disease: Current Evidence and Perspectives	Vallianou, Natalia; Christodoulatos, Gerasimos Socrates; Karampela, Irene; Tsilingiris, Dimitrios; Magkos, Faidon; Stratigou, Theodora; Kounatidis, Dimitris; Dalamaga, Maria	2022	10.3390/biom12010056	Review
/	Incidental Neuroendocrine Tumors on Liver Explants	Rayapati, Divya; Lin, Jessica; Birkness-Gartman, Jacqueline E.; Oshima, Kiyoko; Shahbazian, Haneyeh; Kamel, Ihab Rk.; Dadabhai, Alia S.; Kohli, Ruhail; Tulla, Kiara; King, Elizabeth; Philosophe, Benjamin; Cameron, Andrew M.; Ottmann, Shane; Gurakar, Ahmet O.	2023	/	Meeting Abstract
31001964	Underlying liver disease and advanced stage liver cancer are associated with elevated neutrophil-lymphocyte ratio	Wong, Linda; Bozhilov, Kliment; Hernandez, Brenda; Kwee, Sandi; Chan, Owen; Ellis, Luke; LeMarchand, Loic	2019	10.3350/cmh.2019.0004	No LT
37252406	The Prevalence of Advanced Liver Fibrosis Among Patients With Type 2 Diabetes Mellitus: A Single-Centre Experience in Penang, Malaysia	Lee, Xe Hui; Nor, Lisa Mohamed; Ang, Choon Seong; Yeow, Toh Peng; Lim, Shueh Lin	2023	10.15605/jafes.038.01.08	No HCC, no LT
30113367	Nonalcoholic fatty liver disease: current concepts, epidemiology and management strategies	Tomic, Dunya; Kemp, William W.; Roberts, Stuart K.	2018	10.1097/MEG.0000000000001235	Review
29162389	Is cryptogenic cirrhosis different from NASH cirrhosis?	Thuluvath, Paul J.; Kantsevoy, Sergey; Thuluvath, Avesh J.; Savva, Yulia	2018	10.1016/j.jhep.2017.11.018	no survival analysis
32450460	Omega-3 derivatives, specialized pro-resolving mediators: Promising therapeutic tools for the treatment of pain in chronic liver disease	Mariqueo, T. A.; Zuniga-Hernandez, J.	2020	10.1016/j.plefa.2020.102095	Review
22692288	Liver Biopsy in Modern Clinical Practice: A Pediatric Point-of-View	Ovchinsky, Nadia; Moreira, Roger K.; Lefkowitch, Jay H.; Lavine, Joel E.	2012	10.1097/PAP.0b013e31825c6a20	Review
/	Single-Cell Profiling of Paracrine Network and Immune Landscape in Non-Alcoholic Steatohepatitis	Kuang, Henry	2020	/	Animal experiment
22873368	mTOR as a Potential Target for the Prevention and Treatment of Hepatocellular Carcinoma	Buitrago-Molina, Laura Elisa; Vogel, Arndt	2012	/	Review
27634369	Current challenges and future directions for liver transplantation	Toniutto, Pierluigi; Zanetto, Alberto; Ferrarese, Alberto; Burra, Patrizia	2017	10.1111/liv.13255	Review
35814522	Overview of Complications in Cirrhosis	Premkumar, Madhumita; Anand, Anil C.	2022	10.1016/j.jceh.2022.04.021	Review
25557690	Challenges and Opportunities in Drug and Biomarker Development for Nonalcoholic Steatohepatitis: Findings and Recommendations From an American Association for the Study of Liver Diseases-US Food and Drug Administration Joint Workshop	Sanyal, Arun J.; Friedman, Scott L.; McCullough, Arthur J.; Dimick-Santos, Lara	2015	10.1002/hep.27678	Practice Guideline
30519965	A round trip from nonalcoholic fatty liver disease to diabetes: molecular targets to the rescue?	Lonardo, Amedeo; Lugari, Simonetta; Ballestri, Stefano; Nascimbeni, Fabio; Baldelli, Enrica; Maurantonio, Mauro	2019	10.1007/s00592-018-1266-0	Review
/	INCREASING HEPATOCELLULAR CARCINOMA-RELATED LIVER TRANSPLANTATION AMONG BABY BOOMER GENERATION WITH HCV, ALD, AND NASH	Yoo, Eric R.; Copelin, Eddie L.; Cholankeril, Rosann; Siddique, Osama; Gadiparthi, Chiranjeevi; Liu, Andy; Perumpail, Ryan B.; Hu, Menghan; Cholankeril, George; Ahmed, Aijaz	2017	10.1016/S0016-5085(17)33935-5	Meeting Abstract
/	Benign and Malignant Incidental Findings During Routine Pathology Evaluation of Explanted Livers: Review of 266 Cases in a Single Center	Li, Ning; Sharma, Kusum; Liu, Yongjun; Zhang, Xiaofei	2022	/	Meeting Abstract
23622654	Recurrence of Disease After Liver Transplantation	Friman, S.	2013	10.1016/j.transproceed.2012.10.009	Review
34544629	Outcomes of liver transplantation for nonalcoholic steatohepatitis-associated hepatocellular carcinoma	Holzner, Matthew L.; Florman, Sander; Schwartz, Myron E.; Tabrizian, Parissa	2022	10.1016/j.hpb.2021.08.943	included
35224886	Nonalcoholic steatohepatitis is the most common indication for liver transplantation among the elderly: Data from the United States Scientific Registry of Transplant Recipients	Stepanova, Maria; Kabbara, Khaled; Mohess, Denise; Verma, Manisha; Roche-Green, Alva; AlQahtani, Saleh; Ong, Janus; Burra, Patrizia; Younossi, Zobair M.	2022	10.1002/hep4.1915	excluded,no survival analysis of NASH-HCC
38850496	Review of current and new drugs for the treatment of metabolic-associated fatty liver disease	Gish, Robert; Fan, Jian-Gao; Dossaji, Zahra; Fichez, Jeanne; Laeeq, Tooba; Chun, Magnus; Boursier, Jerome	2024	10.1007/s12072-024-10698-y	Review
30144434	Risk of Hepatocellular Cancer in Patients With Non-Alcoholic Fatty Liver Disease	Kanwal, Fasiha; Kramer, Jennifer R.; Mapakshi, Srikar; Natarajan, Yamini; Chayanupatkul, Maneerat; Richardson, Peter A.; Li, Liang; Desiderio, Roxanne; Thrift, Aaron P.; Asch, Steven M.; Chu, Jinna; El-Serag, Hashem B.	2018	10.1053/j.gastro.2018.08.024	The risk of incident HCC among patients with NAFLD
35899794	Are isothiocyanates and polyphenols from Brassicaceae vegetables emerging as preventive/therapeutic strategies for NAFLD? The landscape of recent preclinical findings	Bacil, Gabriel P.; Cogliati, Bruno; Cardoso, Daniel R.; Barbisan, Luis Fernando; Romualdo, Guilherme R.	2022	10.1039/d2fo01488b	Review
30430467	Weight Reduction and Pioglitazone are Cost-Effective for the Treatment of Non-Alcoholic Fatty Liver Disease in Thailand	Chongmelaxme, Bunchai; Phisalprapa, Pochamana; Sawangjit, Ratree; Dilokthornsakul, Piyameth; Chaiyakunapruk, Nathorn	2019	10.1007/s40273-018-0736-0	weight reduction program can prevent cirrhosis and HCC occurrences
26250831	Hepatocellular Carcinoma in the Setting of Non-cirrhotic Nonalcoholic Fatty Liver Disease and the Metabolic Syndrome: US Experience	Perumpail, Ryan B.; Wong, Robert J.; Ahmed, Aijaz; Harrison, Stephen A.	2015	10.1007/s10620-015-3821-7	NOT Liver Transplantation
26378639	Diagnosis and Assessment of NAFLD: Definitions and Histopathological Classification	Burt, Alastair D.; Lackner, Carolin; Tiniakos, Dina G.	2015	10.1055/s-0035-1562942	Review
35051649	Clinical Outcomes in Biopsy-Proven Nonalcoholic Fatty Liver Disease Patients: A Multicenter Registry-based Cohort Study	Fujii, Hideki; Iwaki, Michihiro; Hayashi, Hideki; Toyoda, Hidenori; Oeda, Satoshi; Hyogo, Hideyuki; Kawanaka, Miwa; Morishita, Asahiro; Munekage, Kensuke; Kawata, Kazuhito; Yamamura, Sakura; Sawada, Koji; Maeshiro, Tatsuji; Tobita, Hiroshi; Yoshida, Yuichi; Naito, Masafumi; Araki, Asuka; Arakaki, Shingo; Kawaguchi, Takumi; Noritake, Hidenao; Ono, Masafumi; Masaki, Tsutomu; Yasuda, Satoshi; Tomita…	2023	10.1016/j.cgh.2022.01.002	NOT HCC
30255103	Natural Killer Cells in Liver Disease and Hepatocellular Carcinoma and the NK Cell-Based Immunotherapy	Liu, Pingyi; Chen, Lingling; Zhang, Haiyan	2018	10.1155/2018/1206737	Review
33142287	Natural History of Cirrhosis: Changing Trends in Etiology Over the Years	Idilman, Ramazan; Aydogan, Merve; Oruncu, Mehmet Berk; Kartal, Aysun; Elhan, Atilla Halil; Ellik, Zeynep; Gumussoy, Mesut; Er, Ramazan; Ozercan, Mubin; Duman, Serkan; Toruner, Murat; Cinar, Kubilay; Soykan, Irfan; Beyler, Ali Resit; Ozkan, Hasan	2021	10.1159/000512746	No HCC, no LT
29518452	Positron emission tomography/computed tomography with 18F-fluorocholine improve tumor staging and treatment allocation in patients with hepatocellular carcinoma	Chalaye, Julia; Costentin, Charlotte E.; Luciani, Alain; Amaddeo, Giuliana; Ganne-Carrie, Nathalie; Baranes, Laurence; Allaire, Manon; Calderaro, Julien; Azoulay, Daniel; Nahon, Pierre; Seror, Olivier; Mallat, Ariane; Soussan, Michael; Duvoux, Christophe; Itti, Emmanuel; Nault, Jean Charles	2018	10.1016/j.jhep.2018.02.018	NOT NASH＆ HCC ＆Liver Transplantation
21745286	PNPLA3 rs738409C/G polymorphism in cirrhosis: relationship with the aetiology of liver disease and hepatocellular carcinoma occurrence	Falleti, Edmondo; Fabris, Carlo; Cmet, Sara; Cussigh, Annarosa; Bitetto, Davide; Fontanini, Elisabetta; Fornasiere, Ezio; Bignulin, Sara; Fumolo, Elisa; Bignulin, Eleonora; Pirisi, Mario; Toniutto, Pierluigi	2011	10.1111/j.1478-3231.2011.02534.x	NOT NASH＆ HCC ＆Liver Transplantation
/	Sarcopenia and Myosteatosis Increase the Risk of Hepatic Encephalopathy in Cirrhotic Patients	Montano-Loza, Aldo J.; Duarte-Rojo, Andres; Rose, Christopher F.	2014	/	Meeting Abstract
16146549	Could post-liver transplantation course be helpful for the diagnosis of so called cryptogenic cirrhosis?	Duclos-Vallée, JC; Yilmaz, F; Johanet, C; Roque-Afonso, AM; Gigou, M; Trichet, C; Féray, C; Ballot, E; Dussaix, E; Castaing, D; Bismuth, H; Samuel, D; Guettier, C	2005	10.1111/j.1399-0012.2004.00323.x	No HCC
31726473	Neutrophil Extracellular Traps and Liver Disease	Hilscher, Moira B.; Shah, Vijay H.	2020	10.1055/s-0039-3399562	Review
33213164	Hepatocellular carcinoma from the view of gastroenterologist/hepatologist.	Petr, Urbanek; Petr, Hribek	2020	10.14735/amko20203S34	Review
31847612	The molecular basis for current targets of NASH therapies	Qureshi, Kamran; Neuschwander-Tetri, Brent A.	2020	10.1080/13543784.2020.1703949	Review
28621635	Clinical Impact and Risk Factors of Portal Vein Thrombosis for Patients on Wait List for Liver Transplant	Montenovo, Martin; Rahnemai-Azar, Amir; Reyes, Jorge; Perkins, James	2018	10.6002/ect.2016.0277	NOT Liver Transplantation
34805412	Reenvisioning Traditional to Regenerative Therapeutic Advances in Managing Nonalcoholic Fatty Liver Disease in Diabetes Mellitus.	Tsai, Lung-Wen; Lu, Yi-Hsiang; Dubey, Rajni; Chiou, Jeng-Fong	2021	10.1155/2021/7692447	Review
/	DEMOGRAPHIC AND MORTALITY TRENDS IN HOSPITAL ADMISSIONS FOR NONALCOHOLIC STEATOHEPATITIS (NASH) RELATED HEPATOCELLULAR CARCINOMA (HCC)	Okoronkwo, Nneoma O.; Bodek, Daniel D.; Patel, Pavan A.; Patel, Kalpesh G.; Pyrsopoulos, Nikolaos	2018	/	Meeting Abstract
23905912	Effect of Ethnicity on Liver Transplant for Hepatocellular Carcinoma	Couto, Claudia A.; Gelape, Claudio L.; Calmet, Fernando; Martin, Paul; Levy, Cynthia	2013	10.6002/ect.2013.0008	Effect of ethnicity on liver transplant for HCC
32389886	Type 2 Diabetes and Metformin Use Associate With Outcomes of Patients With Nonalcoholic Steatohepatitis-Related, Child-Pugh A Cirrhosis	Vilar-Gomez, Eduardo; Calzadilla-Bertot, Luis; Wong, Vincent Wai-Sun; Castellanos, Marlen; Aller-de la Fuente, Rocio; Eslam, Mohammed; Wong, Grace Lai-Hung; George, Jacob; Romero-Gomez, Manuel; Adams, Leon A.	2021	10.1016/j.cgh.2020.04.083	NOT HCC
26676813	Insights from Genome-Wide Association Analyses of Nonalcoholic Fatty Liver Disease	Kahali, Bratati; Halligan, Brian; Speliotes, Elizabeth K.	2015	10.1055/s-0035-1567870	Review
26402655	Liver transplantation for nonalcoholic steatohepatitis in young patients	Alkhouri, Naim; Hanouneh, Ibrahim A.; Zein, Nizar N.; Lopez, Rocio; Kelly, Dympna; Eghtesad, Bijan; Fung, John J.	2016	10.1111/tri.12694	NOT HCC
35979251	Dorfman-Chanarin Syndrome: A Rare Cause of Metabolic Associated Fatty Liver Disease Related to Homozygosity of the Nonsense Mutation c.934C>T (p.R312*)	Quelhas da Costa, Rita; Laranjeira, Francisco; Duarte Ribeiro, Isaura; Santos, Antonio Filipe; Nery, Filipe	2022	10.1159/000517103	Case Reports
33681091	Metabolic Alteration in Hepatocellular Carcinoma: Mechanism of Lipid Accumulation in Well-Differentiated Hepatocellular Carcinoma	Suzuki, Hideo; Kohjima, Motoyuki; Tanaka, Masatake; Goya, Takeshi; Itoh, Shinji; Yoshizumi, Tomoharu; Mori, Masaki; Tsuda, Mariko; Takahashi, Motoi; Kurokawa, Miho; Imoto, Koji; Tashiro, Shigeki; Kuwano, Akifumi; Kato, Masaki; Okada, Seiji; Nakamuta, Makoto; Ogawa, Yoshihiro	2021	10.1155/2021/8813410	NOT NASH＆ HCC ＆Liver Transplantation
39012579	Epidemiology, pathophysiology and clinical aspects of Hepatocellular Carcinoma in MAFLD patients	Argenziano, Maria Eva; Kim, Mi Na; Montori, Michele; Di Bucchianico, Alessandro; Balducci, Daniele; Ahn, Sang Hoon; Baroni, Gianluca Svegliati	2024	10.1007/s12072-024-10692-4	Review
26057287	Nonalcoholic Fatty Liver Disease A Systematic Review	Rinella, Mary E.	2015	10.1001/jama.2015.5370	Review
24090942	Liver abnormalities and endocrine diseases	Burra, Patrizia	2013	10.1016/j.bpg.2013.06.014	Review
30300289	Recommendations for Management and Treatment of Nonalcoholic Steatohepatitis	Ratziu, Vlad; Ghabril, Marwan; Romero-Gomez, Manuel; Svegliati-Baroni, Gianluca	2019	10.1097/TP.0000000000002483	Review
33083248	Changing Population of Liver Transplant Recipients in the Era of Direct-acting Antiviral Therapy	Xie, Chencheng; Kuo, Yong-Fang; Singal, Ashwani K.	2020	10.14218/JCTH.2020.00032	NOT NASH＆ HCC ＆Liver Transplantation
28888774	Impact of body mass index in liver transplantation for nonalcoholic fatty liver disease and alcoholic liver disease	O'Neill, Stephen; Napetti, Sara; Cornateanu, Sorina; Sutherland, Andrew I.; Wigmore, Stephen; Oniscu, Gabriel C.; Adair, Anya	2017	10.1016/j.hpb.2017.08.003	NOT NASH＆ HCC
35246933	Occult hepatitis B virus infection in hepatitis C virus negative chronic liver diseases	Franze, Maria Stella; Pollicino, Teresa; Raimondo, Giovanni; Squadrito, Giovanni	2022	10.1111/liv.15233	Review
38892779	Utilization of Immunotherapy as a Neoadjuvant Therapy for Liver Transplant Recipients with Hepatocellular Carcinoma	Abdelrahim, Maen; Esmail, Abdullah; Divatia, Mukul K.; Xu, Jiaqiong; Kodali, Sudha; Victor, David W.; Brombosz, Elizabeth; Connor, Ashton A.; Saharia, Ashish; Elaileh, Ahmed; Kaseb, Ahmed O.; Ghobrial, Rafik Mark	2024	10.3390/jcm13113068	NOT NASH＆ HCC ＆Liver Transplantation
33834737	Poor Outcomes of Cirrhosis due to Nonalcoholic Steatohepatitis Compared With Hepatitis B After Decompensation With Ascites	Tan, Hiang Keat; Teng, Margaret Li Peng; Sen Soh, Alex Yu; Cheo, Sara Hui Yi; Fook-Chong, Stephanie; Goh, George Boon Bee; Tan, Chee Kiat; Wong, Guan Wee; Lee, Guan Huei; Chang, Jason Pik Eu	2021	10.14309/ajg.0000000000001176	NOT NASH＆ HCC ＆Liver Transplantation
31833859	Disease Severity Is Associated With Higher Healthcare Utilization in Nonalcoholic Steatohepatitis Medicare Patients	Gordon, Stuart C.; Fraysse, Jeremy; Li, Suying; Ozbay, A. Burak; Wong, Robert J.	2020	10.14309/ajg.0000000000000484	no survival analysis
36159074	Trends and outcomes of liver transplantation among older recipients in the United States.	Okumura, Kenji; Lee, Joon Sub; Dhand, Abhay; Sogawa, Hiroshi; Veillette, Gregory; John, Devon; Misawa, Ryosuke; Bodin, Roxana; Wolf, David C; Diflo, Thomas; Nishida, Seigo	2022	10.5500/wjt.v12.i8.259	No NASH-HCC in survival analysis
29307986	Clinical epidemiology and disease burden of nonalcoholic fatty liver disease	Perumpail, Brandon J.; Khan, Muhammad Ali; Yoo, Eric R.; Cholankeril, George; Kim, Donghee; Ahmed, Aijaz	2017	10.3748/wjg.v23.i47.8263	Review
/	EFFICACY OF RADIOFREQUENCY ABLATION IN THE TREATMENT OF PATIENTS WITH HEPATOCELLULAR CARCINOMA AND COMPENSATED LIVER DISEASE: A PATHOLOGICAL EVALUATION OF LIVER EXPLANTS	Alhamoudi, Waleed; AlGhamdi, Saad; Salih, Isam; Yousif, Sarra; Albenmousa, Ali H.; Sturdevant, Mark; Alsuhaibani, Hamad	2020	/	Meeting Abstract
36647412	Liver Transplantation in Alcohol-related Liver Disease and Alcohol-related Hepatitis	Wandji, Line Carolle Ntandja; Ningarhari, Massih; Lassailly, Guillaume; Dharancy, Sebastien; Boleslawski, Emmanuel; Mathurin, Philippe; Louvet, Alexandre	2023	10.1016/j.jceh.2022.06.013	Review
26815171	Nonalcoholic Fatty Liver Disease: Key Considerations Before and After Liver Transplantation	Patel, Yuval A.; Berg, Carl L.; Moylan, Cynthia A.	2016	10.1007/s10620-016-4035-3	Review
26173506	Autoimmune Markers Do Not Impact Clinical Presentation or Natural History of Steatohepatitis-Related Liver Disease	Ravi, Sujan; Shoreibah, Mohamed; Raff, Evan; Bloomer, Joseph; Kakati, Donny; Rasheed, Khalid; Singal, Ashwani K.	2015	10.1007/s10620-015-3795-5	NOT HCC, no LT
/	OUTCOMES OF WAIT-LISTED LIVER TRANSPLANT (LT) CANDIDATES WITH HEPATOCELLULAR CARCINOMA (HCC) IN THE UNITED STATES FROM 2001 TO 2014	de Avila, Leyla; Stepanova, Maria; Younossi, Elena; Racila, Andrei; Golabi, Pegah; Gogoll, Trevor; Younossi, Zobair M.	2017	10.1016/S0016-5085(17)33923-9	Meeting Abstract
31309602	Diabetes Is Associated With Increased Risk of Hepatocellular Carcinoma in Patients With Cirrhosis From Nonalcoholic Fatty Liver Disease	Yang, Ju Dong; Ahmed, Fowsiyo; Mara, Kristin C.; Addissie, Benyam D.; Allen, Alina M.; Gores, Gregory J.; Roberts, Lewis R.	2020	10.1002/hep.30858	NOT Liver Transplantation
32815873	Real-world Comorbidity Burden, Health Care Utilization, and Costs of Nonalcoholic Steatohepatitis Patients With Advanced Liver Diseases	Wong, Robert J.; Kachru, Nandita; Martinez, Diane J.; Moynihan, Meghan; Ozbay, A. Burak; Gordon, Stuart C.	2021	10.1097/MCG.0000000000001409	Burden of nonalcoholic fatty liver disease
/	Frequency and Outcomes of Simultaneous Liver Kidney Transplantation in NASH	Hasanin, Mohsen; Kaif, Mohamed; Kuo, Yong Fang; Wiesner, Russell; Singal, Ashwani K.	2015	/	Meeting Abstract
32668632	Common Drug Pipelines for the Treatment of Diabetic Nephropathy and Hepatopathy: Can We Kill Two Birds with One Stone?	Sumida, Yoshio; Yoneda, Masashi; Toyoda, Hidenori; Yasuda, Satoshi; Tada, Toshifumi; Hayashi, Hideki; Nishigaki, Yoichi; Suzuki, Yusuke; Naiki, Takafumi; Morishita, Asahiro; Tobita, Hiroshi; Sato, Shuichi; Kawabe, Naoto; Fukunishi, Shinya; Ikegami, Tadashi; Kessoku, Takaomi; Ogawa, Yuji; Honda, Yasushi; Nakahara, Takashi; Munekage, Kensuke; Ochi, Tsunehiro; Sawada, Koji; Takahashi, Atsushi; Arai,…	2020	10.3390/ijms21144939	Review
29319620	Liver Transplantation for NASH-Related Hepatocellular Carcinoma Versus Non-NASH Etiologies of Hepatocellular Carcinoma	Sadler, Erin M.; Mehta, Neil; Bhat, Mamatha; Ghanekar, Anand; Greig, Paul D.; Grant, David R.; Yao, Francis; Sapisochin, Gonzalo	2018	10.1097/TP.0000000000002043	included
[truncated: 326 more rows]

## Sheet: Embase
Medline PMID	Title	Author Names	Publication Year	Publication Type	DOI	Reasons for exclusion
[truncated: 377 more rows]

[truncated: 1 more sheets: Cochrane library]
